# Supplementary material for: PPP2R1A regulates migration persistence through the NHSL1-containing WAVE Shell Complex
Source: Nat Commun. 2023 Jun 15;14:3541. doi: 10.1038/s41467-023-39276-w (PMC10272187; doi:10.1038/s41467-023-39276-w)
Supplement: Supplementary file 2 — Supplementary Table 1 [file 41467_2023_39276_MOESM2_ESM.xlsx]

## Sheet: Table legend
Sheets
Primary Data	dataset including all the proteins identified in the samples with at least with two peptides and absent in the controls (or detected with 1 peptide maximum)
ANOVA	list of proteins exhibiting a p < 0.05 by ANOVA
post hoc	results of post hoc tests for significant proteins after the ANOVA
Column description
Accession Number	Uniprot accession number
Protein names	Extended protein name
Gene names	Official gene name
Razor + unique peptides	Number of razor and unique peptides in each sample
Score	MaxQuant Identification Score
Sequence coverage	Percentage of protein sequence coverage in each sample
MCF10A #1,2,3	LFQ protein intensities of MCF10A cells, biological replicates 1, 2 and 3
MCF10A CK666 #1,2,3	LFQ protein intensities of MCF10A cells treated with CK666, biological replicates 1, 2 and 3
RAC1Q61L #1,2,3	LFQ protein intensities of MCF10A cells expressing RAC1 Q61L, biological replicates 1, 2 and 3
RAC1Q61L CK666 #1,2,3	LFQ protein intensities of MCF10A cells expressing RAC1 Q61L treated with CK666, biological replicates 1, 2 and 3
c1	LFQ protein intensities of MCF10A cells, control FLAG-GFP, biological replicates 1, 2 and 3
c2	LFQ protein intensities of MCF10A cells expressing RAC1 Q61L, control FLAG GFP, biological replicates 1, 2 and 3
c3	LFQ protein intensities of MCF10A cells expressing RAC1 Q61L, control FLAG-GFP, biological replicates 1, 2 and 3
MCF10A #1,2,3 Norm	LFQ protein intensities of MCF10A cells normalized by ABI1 LFQ intensity, biological replicates 1, 2 and 3
MCF10A CK666 #1,2,3 Norm	LFQ protein intensities of MCF10A cells exposed to CK666 normalized by ABI1 LFQ intensity, biological replicates 1, 2 and 3
RAC1Q61L #1,2,3 Norm	LFQ protein intensities of MCF10A cells expressing RAC1 Q61L normalized by ABI1 LFQ intensity, biological replicates 1, 2 and 3
RAC1Q61L CK666 #1,2,3 Norm	LFQ protein intensities of MCF10A cells expressing RAC1 Q61L exposed to CK666 normalized by ABI1 LFQ intensity, biological replicates 1, 2 and 3
ANOVA p value	p Values of the ANOVA test
ANOVA q-value	p Values of the ANOVA test corrected by Benjamini-Hochberg FDR

## Sheet: Primary data
Accession Number	Protein names	Gene names	Razor + unique peptides MCF10 A #1	Razor + unique peptides MCF10A #2	Razor + unique peptides MCF10A #3	Razor + unique peptides MCF10A CK666 #1	Razor + unique peptides MCF10A CK666 #2	Razor + unique peptides MCF10A CK666 #3	Razor + unique peptides RAC1Q61L #1	Razor + unique peptides RAC1Q61L #2	Razor + unique peptides RAC1Q61L #3	Razor + unique peptides RAC1Q61L CK666 #1	Razor + unique peptides RAC1Q61L CK666 #2	Razor + unique peptides RAC1Q61L CK666 #3	Razor + unique peptides c1 #1	Razor + unique peptides c1 #2	Razor + unique peptides c1 #3	Razor + unique peptides c2 #1	Razor + unique peptides c2 #2	Razor + unique peptides c3 #1	Razor + unique peptides c3 #2	Razor + unique peptides c3 #3	MCF10A #1	MCF10A #2	MCF10A #3	MCF10A CK666 #1	MCF10A CK666 #2	MCF10A CK666 #3	RAC1Q61L #1	RAC1Q61L #2	RAC1Q61L #3	RAC1Q61L CK666 #1	RAC1Q61L CK666 #2	RAC1Q61L CK666 #3	c1 #1	c1 #2	c1 #3	c2 #1	c2 #2	c3 #1	c3 #2	c3 #3	MCF10A #1 Norm	MCF10A #2 Norm	MCF10A #3 Norm	MCF10A CK666 #1 Norm	MCF10A CK666 #2 Norm	MCF10A CK666 #3 Norm	RAC1Q61L #1 Norm
F5H1G9	Abl interactor 1	ABI1	22	20	20	21	21	20	22	21	21	21	22	21	0	0	1	0	1	0	0	0	409590000	384040000	404970000	791290000	763880000	780220000	783230000	716110000	766550000	863630000	883480000	886570000	0	0	0	0	0	0	0	0	1	1	1	1	1	1	1
A8MUD9	60S ribosomal protein L7	RPL7	3	3	3	3	3	3	3	3	3	2	2	2	0	0	0	0	0	0	0	0	632060	617760	701450	1389000	1066200	1562100	837190	987890	912680	790330	883440	0	0	0	0	0	0	0	0	0	0.00154315	0.00160858	0.0017321	0.00175536	0.00139577	0.00200213	0.00106889
F5H3X9	Serine/threonine-protein phosphatase 2A 65 kDa regulatory subunit A alpha isoform	PPP2R1A	3	3	3	3	3	3	2	3	2	4	4	4	0	0	0	0	0	0	1	0	691520	579680	657170	656170	329130	972610	686240	780450	638800	1773900	1279000	2080500	0	0	0	0	0	0	0	0	0.00168832	0.00150943	0.00162276	0.000829241	0.000430866	0.00124658	0.000876167
P60866	40S ribosomal protein S20	RPS20	2	2	2	2	2	2	1	2	2	2	2	1	0	0	0	0	0	0	0	0	571410	371180	448760	877430	916900	1008700	654100	483460	424860	327650	333200	630290	0	0	0	0	0	0	0	0	0.00139508	0.000966514	0.00110813	0.00110886	0.00120032	0.00129284	0.000835131
B7Z4V2	Stress-70 protein, mitochondrial	HSPA9	1	2	2	3	4	3	4	2	3	4	5	4	0	0	0	0	0	0	0	0	0	0	0	794730	0	890220	0	0	0	1152200	901430	859110	0	0	0	0	0	0	0	0	0	0	0	0.00100435	0	0.00114099	0
C9JXB8	60S ribosomal protein L24	RPL24	2	1	2	1	1	1	2	2	2	1	2	1	0	0	0	0	0	0	0	0	383760	0	411810	0	0	0	0	0	676940	0	492810	0	0	0	0	0	0	0	0	0	0.000936937	0	0.00101689	0	0	0	0
C9K0J5	Ras-associated and pleckstrin homology domains-containing protein 1	RAPH1	2	1	4	7	8	7	9	9	9	9	10	9	0	0	0	0	0	0	0	0	734440	0	874840	3283100	2913200	3363300	4974100	5091400	4842300	4436000	4605300	4835200	0	0	0	0	0	0	0	0	0.00179311	0	0.00216026	0.00414905	0.00381369	0.00431071	0.00635075
F5H894	Tubulin beta chain	TUBB	2	2	2	2	1	1	2	1	1	2	2	2	0	1	1	0	0	1	0	0	418950	352260	431860	469190	0	0	472530	0	0	336390	443520	470680	0	0	0	0	0	0	0	0	0.00102285	0.000917248	0.0010664	0.000592943	0	0	0.000603309
E7EVJ5	Cytoplasmic FMR1-interacting protein 2	CYFIP2	31	31	32	31	26	30	31	29	30	34	35	35	1	1	1	0	1	1	1	0	67484000	72514000	69771000	80198000	78417000	85790000	127760000	123060000	125850000	171650000	171310000	172810000	0	0	0	0	0	0	0	0	0.16476	0.188819	0.172287	0.101351	0.102656	0.109956	0.163119
E9PKZ0	60S ribosomal protein L8	RPL8	2	2	2	2	2	2	2	2	2	2	2	2	0	0	0	0	0	0	0	0	412220	633540	544380	881990	933220	1123300	1015400	1226500	1039800	813460	721330	715570	0	0	0	0	0	0	0	0	0.00100642	0.00164967	0.00134425	0.00111462	0.00122168	0.00143972	0.00129643
E9PPU1	40S ribosomal protein S3	RPS3	3	3	3	3	3	3	3	4	3	3	3	3	0	0	0	0	0	0	0	0	475480	638790	657140	1384500	1289100	1586800	1159500	1114600	1304000	1282400	1135000	1333400	0	0	0	0	0	0	0	0	0.00116087	0.00166334	0.00162269	0.00174967	0.00168757	0.00203379	0.00148041
H0YEN5	40S ribosomal protein S2	RPS2	3	2	3	2	2	2	2	2	3	3	3	3	0	0	0	1	0	0	0	0	680600	0	578950	1163800	1158100	987970	731250	0	836730	970680	965530	899580	0	0	0	0	0	0	0	0	0.00166166	0	0.00142961	0.00147076	0.00151608	0.00126627	0.000933634
F5H577	Protein BRICK1	BRK1	7	7	7	6	7	6	6	7	6	7	7	7	0	0	0	0	0	0	0	0	50582000	51954000	50013000	99378000	86295000	97500000	99172000	115370000	104520000	113010000	115260000	108690000	0	0	0	0	0	0	0	0	0.123494	0.135283	0.123498	0.12559	0.112969	0.124965	0.126619
F8VUA6	60S ribosomal protein L18	RPL18	4	4	4	4	4	4	4	3	3	4	4	4	0	0	0	0	1	0	0	0	634290	601540	715920	1275100	1295800	1269900	1124000	1219500	996210	852890	940830	1050600	0	0	0	0	0	0	0	0	0.0015486	0.00156635	0.00176783	0.00161142	0.00169634	0.00162762	0.00143508
O43295-2	SLIT-ROBO Rho GTPase-activating protein 3	SRGAP3	1	1	1	0	2	1	1	1	2	2	2	3	0	0	0	0	0	0	0	0	0	0	0	0	326510	0	0	0	549940	347810	361640	0	0	0	0	0	0	0	0	0	0	0	0	0	0.000427436	0	0
P05089	Arginase-1	ARG1	2	2	2	0	0	0	1	1	1	0	0	0	1	1	0	1	1	0	0	1	546810	452830	442620	0	0	0	0	0	0	0	0	0	0	0	0	0	0	0	0	0	0.00133502	0.00117912	0.00109297	0	0	0	0
P05141	ADP/ATP translocase 2;ADP/ATP translocase 2, N-terminally processed;ADP/ATP translocase 3;ADP/ATP translocase 3, N-terminally processed;ADP/ATP translocase 1	SLC25A5;SLC25A6;SLC25A4	3	3	3	2	2	3	2	3	2	2	2	3	0	0	0	0	0	0	0	0	322270	367790	279570	550030	563570	523530	552370	745810	732690	640890	786850	681420	0	0	0	0	0	0	0	0	0.000786811	0.000957687	0.000690347	0.000695105	0.000737773	0.000671003	0.000705246
P05387	60S acidic ribosomal protein P2	RPLP2	2	2	2	3	3	3	2	2	3	2	3	2	0	0	0	0	0	1	0	0	499880	528620	574110	1059100	968970	1021400	1227700	754680	989070	853090	769690	925440	0	0	0	0	0	0	0	0	0.00122044	0.00137647	0.00141766	0.00133845	0.00126848	0.00130912	0.00156748
P27482	Calmodulin-like protein 3	CALML3	2	2	2	0	0	0	1	0	0	1	0	0	0	0	1	1	0	0	0	1	719330	734570	735440	0	0	0	0	0	0	0	0	0	0	0	0	0	0	0	0	0	0.00175622	0.00191274	0.00181604	0	0	0	0
P29508-2	Serpin B3	SERPINB3	2	1	3	0	0	0	0	0	0	0	0	0	0	0	0	0	0	0	0	0	565480	0	577850	0	0	0	0	0	0	0	0	0	0	0	0	0	0	0	0	0	0.0013806	0	0.0014269	0	0	0	0
P40429	60S ribosomal protein L13a;Putative 60S ribosomal protein L13a protein RPL13AP3	RPL13A;RPL13AP3	3	2	2	1	2	2	2	0	3	1	1	2	0	0	0	0	0	0	0	0	337700	381740	0	0	795420	826550	0	0	0	0	0	685040	0	0	0	0	0	0	0	0	0.000824483	0.000994011	0	0	0.00104129	0.00105938	0
P54886-2	Delta-1-pyrroline-5-carboxylate synthase;Glutamate 5-kinase;Gamma-glutamyl phosphate reductase	ALDH18A1	3	2	5	10	10	11	8	11	9	15	15	14	0	0	1	0	0	1	0	0	177810	397630	463640	2519700	2597100	2400000	1946200	1830700	1968100	13067000	10856000	11466000	0	0	0	0	0	0	0	0	0.000434117	0.00103539	0.00114487	0.00318429	0.00339988	0.00307606	0.00248484
P61353	60S ribosomal protein L27	RPL27	2	1	2	3	2	2	2	2	2	3	3	3	0	0	0	0	0	0	0	0	0	0	0	882690	0	0	0	0	789720	743960	833160	751390	0	0	0	0	0	0	0	0	0	0	0	0.00111551	0	0	0
P62244	40S ribosomal protein S15a	RPS15A	2	0	2	2	2	2	2	2	0	1	2	2	0	0	0	0	0	0	0	0	403680	0	444790	709280	572050	505030	598400	752680	0	0	536540	550860	0	0	0	0	0	0	0	0	0.000985571	0	0.00109833	0.000896359	0.000748874	0.000647292	0.000764016
P62277	40S ribosomal protein S13	RPS13	1	1	2	1	2	2	2	1	1	2	2	2	0	0	0	0	0	0	0	0	0	0	624400	0	831110	861820	719490	0	0	914020	1152800	1134800	0	0	0	0	0	0	0	0	0	0	0.00154184	0	0.00108801	0.00110459	0.000918619
Q5T8U3	60S ribosomal protein L7a	RPL7A	1	2	1	2	2	2	2	1	2	2	2	2	0	0	0	0	0	0	0	0	0	623970	0	1281300	1253600	1309400	941440	0	0	1061000	1003900	1091500	0	0	0	0	0	0	0	0	0	0.00162475	0	0.00161925	0.0016411	0.00167824	0.001202
P67775	Serine/threonine-protein phosphatase 2A catalytic subunit alpha isoform;Serine/threonine-protein phosphatase 2A catalytic subunit beta isoform	PPP2CA;PPP2CB	1	2	3	4	3	3	3	2	4	5	5	4	0	0	0	0	0	0	0	0	0	486670	641760	1035500	1010800	1197000	781380	840200	911890	1032200	957740	931950	0	0	0	0	0	0	0	0	0	0.00126724	0.00158471	0.00130862	0.00132324	0.00153418	0.000997638
P62851	40S ribosomal protein S25	RPS25	2	1	2	2	2	2	2	2	2	2	2	2	0	0	0	0	0	0	0	0	0	0	349790	0	0	897920	0	0	0	826690	854640	0	0	0	0	0	0	0	0	0	0	0	0.000863743	0	0	0.00115085	0
P62906	60S ribosomal protein L10a	RPL10A	3	2	2	2	3	3	3	1	0	2	3	2	0	0	0	0	0	0	0	0	444430	409920	386630	516570	530750	543220	501520	0	0	608620	551450	555720	0	0	0	0	0	0	0	0	0.00108506	0.00106739	0.000954713	0.00065282	0.000694808	0.00069624	0.000640323
P62913-2	60S ribosomal protein L11	RPL11	2	2	2	2	2	2	2	2	2	2	2	2	0	0	0	0	0	0	0	0	677710	698880	818100	1541900	1486700	1453000	1330000	1245200	1417700	1393600	1461300	1373600	0	0	0	0	0	0	0	0	0.00165461	0.00181981	0.00202015	0.00194859	0.00194625	0.0018623	0.0016981
Q5SYE7-2	NHS-like protein 1	NHSL1	33	31	33	32	32	32	31	30	28	33	32	33	1	1	1	1	1	1	0	0	44627000	44991000	45238000	110410000	108660000	105890000	85256000	52445000	81530000	64514000	67024000	68510000	0	0	0	0	0	0	0	0	0.108955	0.117152	0.111707	0.139532	0.142247	0.135718	0.108852
Q6T4R5	Nance-Horan syndrome protein	NHS	6	5	4	4	5	8	4	4	4	3	3	3	0	0	1	0	0	0	0	0	653640	714180	814130	1305800	1569600	1258900	1078200	866880	1160200	600540	711510	0	0	0	0	0	0	0	0	0	0.00159584	0.00185965	0.00201035	0.00165022	0.00205477	0.00161352	0.00137661
Q7L576	Cytoplasmic FMR1-interacting protein 1	CYFIP1	60	59	58	57	59	57	58	60	60	60	60	61	0	1	1	1	1	1	1	0	685260000	662290000	693550000	1124500000	1085800000	1077500000	1303800000	1296300000	1278100000	1627900000	1655000000	1702900000	0	0	0	0	0	0	0	0	1.67304	1.72453	1.7126	1.4211	1.42143	1.38102	1.66465
Q86YM7	Homer protein homolog 1	HOMER1	1	2	1	3	4	4	2	2	2	3	3	1	0	0	0	0	0	0	0	0	0	170000	0	900140	683010	934930	455680	438380	421350	345820	256890	0	0	0	0	0	0	0	0	0	0	0.000442662	0	0.00113756	0.000894133	0.00119829	0.000581796
Q92558	Wiskott-Aldrich syndrome protein family member 1	WASF1	17	16	17	14	16	14	16	15	17	17	18	18	1	0	1	0	0	0	1	0	54426000	53172000	52663000	97135000	93375000	92271000	110990000	100480000	112770000	121960000	120050000	124540000	0	0	0	0	0	0	0	0	0.132879	0.138454	0.130042	0.122755	0.122238	0.118263	0.141708
Q9NSC5-2	Homer protein homolog 3	HOMER3	1	1	1	3	3	3	3	2	1	1	1	0	0	0	0	0	0	0	0	0	0	0	0	972540	927360	990000	669220	0	0	0	0	0	0	0	0	0	0	0	0	0	0	0	0	0.00122906	0.00121401	0.00126887	0.000854436
Q9P206-2	Uncharacterized protein KIAA1522	KIAA1522	22	21	21	21	22	22	21	21	20	18	20	21	0	0	0	0	0	0	0	0	13324000	14065000	14544000	30891000	32434000	31544000	17625000	16015000	17107000	10290000	9146400	10378000	0	0	0	0	0	0	0	0	0.0325301	0.0366238	0.0359138	0.0390388	0.0424595	0.0404296	0.022503
Q9UHR4	Brain-specific angiogenesis inhibitor 1-associated protein 2-like protein 1	BAIAP2L1	1	2	0	3	3	2	2	3	3	3	4	4	0	0	0	0	0	0	0	0	0	224920	0	525510	566820	605110	829050	627260	565770	837680	778710	826750	0	0	0	0	0	0	0	0	0	0.000585668	0	0.000664118	0.000742028	0.000775563	0.0010585
Q9UPU7-2	TBC1 domain family member 2B	TBC1D2B	1	0	0	3	2	0	5	4	4	6	7	8	0	0	0	0	0	0	0	0	0	0	0	598200	679370	0	1517600	1100400	1317600	934850	1116300	1134600	0	0	0	0	0	0	0	0	0	0	0	0.000755981	0.000889367	0	0.00193762
Q9UPY6	Wiskott-Aldrich syndrome protein family member 3	WASF3	8	9	8	7	8	7	7	7	7	9	9	9	0	0	0	0	1	0	0	0	20864000	21137000	20050000	38241000	37363000	40482000	35593000	33734000	32374000	42701000	44037000	47622000	0	0	0	0	0	0	0	0	0.0509387	0.0550385	0.0495098	0.0483274	0.0489121	0.0518854	0.0454439
Q9UQB8-3	Brain-specific angiogenesis inhibitor 1-associated protein 2	BAIAP2	9	8	9	11	10	11	11	11	10	11	11	10	0	0	0	0	0	0	0	0	2298600	2427000	2591400	5926000	6155000	5462900	3598200	3413500	3939200	3022400	3038600	3239300	0	0	0	0	0	0	0	0	0.00561195	0.00631965	0.00639899	0.00748904	0.00805755	0.00700174	0.00459405
Q9Y6W5	Wiskott-Aldrich syndrome protein family member 2	WASF2	16	16	16	15	16	15	16	16	15	16	16	16	0	0	0	0	0	0	0	0	230310000	222880000	233310000	426430000	416300000	406330000	450420000	402800000	438330000	472600000	494660000	501230000	0	0	0	0	0	0	0	0	0.562294	0.580356	0.576117	0.538905	0.544981	0.520789	0.57508
Q9Y2A7	Nck-associated protein 1	NCKAP1	58	57	55	53	55	53	55	55	54	58	57	57	1	1	0	1	1	0	2	3	515900000	497340000	541380000	805980000	798430000	823610000	913010000	908460000	954860000	1295800000	1340100000	1367700000	1016900	0	1006300	0	0	0	189190	282990	1.25955	1.29502	1.33684	1.01856	1.04523	1.05561	1.1657
Proteins identified in the samples with at least with two peptides and absent in the controls (or detected with 1 peptide maximum). An exception was made to the WRC subunit NCKAP1.
[truncated: 5 more columns]

## Sheet: ANOVA
Log2 of normalized value
MCF10A #1	MCF10A #2	MCF10A #3	MCF10A CK666 #1	MCF10A CK666 #2	MCF10A CK666 #3	RAC1Q61L #1	RAC1Q61L #2	RAC1Q61L #3	RAC1Q61L CK666 #1	RAC1Q61L CK666 #2	RAC1Q61L CK666 #3	ANOVA p value	ANOVA q-value	Protein names	Gene names	Accession Number
0	0	0	0	0	0	0	0	0	0	0	0	NaN	NaN	Abl interactor 1	ABI1	F5H1G9
-9.3399	-9.27999	-9.17326	-9.15402	-9.48472	-8.96425	-9.86967	-9.50161	-9.71406	-10.0937	-9.96585	NaN	0.00450724	0.0107673	60S ribosomal protein L7	RPL7	A8MUD9
-9.21019	-9.37178	-9.26733	-10.2359	-11.1805	-9.6478	-10.1565	-9.84166	-10.2288	-8.92734	-9.43204	-8.73516	0.0180892	0.0370397	Serine/threonine-protein phosphatase 2A 65 kDa regulatory subunit A alpha isoform	PPP2R1A	F5H3X9
-9.48544	-10.0149	-9.81766	-9.81671	-9.70237	-9.59524	-10.2257	-10.5326	-10.8172	-11.364	-11.3726	-10.458	0.0030158	0.00762819	40S ribosomal protein S20	RPS20	P60866
NaN	NaN	NaN	-9.95953	NaN	-9.7755	NaN	NaN	NaN	-9.54988	-9.93677	-10.0112	0.870592	NaN	Stress-70 protein, mitochondrial	HSPA9	B7Z4V2
-10.0598	NaN	-9.94162	NaN	NaN	NaN	NaN	NaN	-10.1451	NaN	-10.808	NaN	NaN	NaN	60S ribosomal protein L24	RPL24	C9JXB8
-9.12332	NaN	-8.85458	-7.913	-8.0346	-7.85786	-7.29886	-7.13597	-7.30654	-7.60501	-7.58376	-7.51852	2.06381e-06	2.21859e-05	Ras-associated and pleckstrin homology domains-containing protein 1	RAPH1	C9K0J5
-9.93319	-10.0904	-9.87304	-10.7198	NaN	NaN	-10.6948	NaN	NaN	-11.3261	-10.96	-10.8793	0.00200399	0.00538571	Tubulin beta chain	TUBB	F5H894
-2.60156	-2.40493	-2.53712	-3.30257	-3.28411	-3.185	-2.616	-2.54082	-2.60667	-2.33094	-2.36659	-2.35905	5.71466e-07	1.22865e-05	Cytoplasmic FMR1-interacting protein 2	CYFIP2	E7EVJ5
-9.95655	-9.2436	-9.53899	-9.80923	-9.67691	-9.43999	-9.59124	-9.18949	-9.52593	-10.0521	-10.2583	-10.2749	0.0200034	0.0390975	60S ribosomal protein L8	RPL8	E9PKZ0
-9.75058	-9.2317	-9.2674	-9.1587	-9.21084	-8.94162	-9.39979	-9.32751	-9.19929	-9.39542	-9.60436	-9.37698	0.152708	0.226429	40S ribosomal protein S3	RPS3	E9PPU1
-9.23316	NaN	-9.45016	-9.40922	-9.36544	-9.6252	-10.0649	NaN	-9.8394	-9.7972	-9.83766	-9.94477	0.0057851	0.012438	40S ribosomal protein S2	RPS2	H0YEN5
-3.01748	-2.88595	-3.01744	-2.99321	-3.146	-3.00041	-2.98143	-2.63391	-2.8746	-2.93396	-2.93831	-3.02802	0.18494	0.265081	Protein BRICK1	BRK1	F5H577
-9.33482	-9.31838	-9.1438	-9.27745	-9.20336	-9.26302	-9.44465	-9.19775	-9.58771	-9.98384	-9.87505	-9.72088	0.00145697	0.00447498	60S ribosomal protein L18	RPL18	F8VUA6
-5.76422	-5.70243	-5.76982	-5.49969	-5.57531	-5.64648	-5.71983	-5.79396	-5.69296	-6.13017	-6.4367	-6.17667	0.000138591	0.000799393		NHSL1	H0YDF6
NaN	NaN	NaN	NaN	-11.192	NaN	NaN	NaN	-10.4449	-11.2779	-11.2544	NaN	NaN	NaN	SLIT-ROBO Rho GTPase-activating protein 3	SRGAP3	O43295-2
-9.54893	-9.72807	-9.83753	NaN	NaN	NaN	NaN	NaN	NaN	NaN	NaN	NaN	NaN	NaN	Arginase-1	ARG1	P05089
-10.3117	-10.0282	-10.5004	-10.4905	-10.4045	-10.5414	-10.4696	-9.90716	-10.031	-10.3961	-10.1329	-10.3455	0.308941	0.415139	ADP/ATP translocase 2;ADP/ATP translocase 2, N-terminally processed;ADP/ATP translocase 3;ADP/ATP translocase 3, N-terminally processed;ADP/ATP translocase 1	SLC25A5;SLC25A6;SLC25A4	P05141
-9.67838	-9.50481	-9.46227	-9.54522	-9.62268	-9.57719	-9.31733	-9.8901	-9.59809	-9.9835	-10.1647	-9.90388	0.0287812	0.0515664	60S acidic ribosomal protein P2	RPLP2	P05387
-9.15331	-9.03014	-9.10499	NaN	NaN	NaN	NaN	NaN	NaN	NaN	NaN	NaN	NaN	NaN	Calmodulin-like protein 3	CALML3	P27482
-9.50049	NaN	-9.4529	NaN	NaN	NaN	NaN	NaN	NaN	NaN	NaN	NaN	NaN	NaN	Serpin B3	SERPINB3	P29508-2
-10.2442	-9.97445	NaN	NaN	-9.90741	-9.88256	NaN	NaN	NaN	NaN	NaN	-10.3378	0.254377	0.352846	60S ribosomal protein L13a;Putative 60S ribosomal protein L13a protein RPL13AP3	RPL13A;RPL13AP3	P40429
-11.1696	-9.91561	-9.77059	-8.29481	-8.2003	-8.3447	-8.65263	-8.61164	-8.60543	-6.04641	-6.34663	-6.2728	1.20989e-05	8.67088e-05	Delta-1-pyrroline-5-carboxylate synthase;Glutamate 5-kinase;Gamma-glutamyl phosphate reductase	ALDH18A1	P54886-2
NaN	NaN	NaN	-9.80808	NaN	NaN	NaN	NaN	-9.92282	-10.181	-10.0504	-10.2045	NaN	NaN	60S ribosomal protein L27	RPL27	P61353
-9.98675	NaN	-9.83047	-10.1236	-10.383	-10.5933	-10.3541	-9.89393	NaN	NaN	-10.6853	-10.6523	0.0639067	0.101777	40S ribosomal protein S15a	RPS15A	P62244
NaN	NaN	-9.34113	NaN	-9.84409	-9.82228	-10.0882	NaN	NaN	-9.88397	-9.58191	-9.60965	0.339457	0.442323	40S ribosomal protein S13	RPS13	P62277
NaN	-9.26556	NaN	-9.27045	-9.25113	-9.21883	-9.70035	NaN	NaN	-9.66885	-9.78144	-9.66578	0.00036122	0.00141204	60S ribosomal protein L7a	RPL7A	Q5T8U3
NaN	-9.6241	-9.30157	-9.57773	-9.56171	-9.34831	-9.9692	-9.73523	-9.7153	-9.70855	-9.84935	-9.89377	0.0395765	0.0654534	Serine/threonine-protein phosphatase 2A catalytic subunit alpha isoform;Serine/threonine-protein phosphatase 2A catalytic subunit beta isoform	PPP2CA;PPP2CB	P67775
NaN	NaN	-10.1771	NaN	NaN	-9.76308	NaN	NaN	NaN	-10.0289	-10.0137	NaN	NaN	NaN	40S ribosomal protein S25	RPS25	P62851
-9.84801	-9.8717	-10.0326	-10.581	-10.4911	-10.4881	-10.6089	NaN	NaN	-10.4707	-10.6458	-10.6397	0.000148724	0.000799393	60S ribosomal protein L10a	RPL10A	P62906
-9.2393	-9.102	-8.95132	-9.00335	-9.00509	-9.0687	-9.20187	-9.16766	-9.07868	-9.27545	-9.2398	-9.33413	0.0308447	0.0530529	60S ribosomal protein L11	RPL11	P62913-2
-3.19819	-3.09355	-3.16221	-2.84134	-2.81353	-2.88131	-3.19956	-3.7713	-3.23298	-3.74273	-3.72045	-3.69385	0.00110756	0.00366347	NHS-like protein 1	NHSL1	Q5SYE7-2
-9.29147	-9.07075	-8.95834	-9.24313	-8.92681	-9.27557	-9.50467	-9.69013	-9.36786	-10.4899	-10.2781	NaN	0.000322313	0.00138595	Nance-Horan syndrome protein	NHS	Q6T4R5
0.742471	0.786206	0.776185	0.507005	0.50734	0.465735	0.735215	0.856147	0.737549	0.914527	0.905562	0.941687	7.2993e-06	6.2774e-05	Cytoplasmic FMR1-interacting protein 1	CYFIP1	Q7L576
NaN	-11.1415	NaN	-9.77984	-10.1272	-9.70481	-10.7472	-10.6738	-10.8291	-11.2862	-11.7478	NaN	0.000948847	0.00340004	Homer protein homolog 1	HOMER1	Q86YM7
-2.91181	-2.85252	-2.94295	-3.02614	-3.03224	-3.07993	-2.81901	-2.83327	-2.765	-2.82401	-2.87956	-2.83163	0.000185716	0.000887311	Wiskott-Aldrich syndrome protein family member 1	WASF1	Q92558
NaN	NaN	NaN	-9.66823	-9.686	-9.62224	-10.1927	NaN	NaN	NaN	NaN	NaN	NaN	NaN	Homer protein homolog 3	HOMER3	Q9NSC5-2
-4.94208	-4.77108	-4.79932	-4.67895	-4.55777	-4.62844	-5.47374	-5.48269	-5.48572	-6.3911	-6.59385	-6.41663	9.18634e-09	3.95013e-07	Uncharacterized protein KIAA1522	KIAA1522	Q9P206-2
NaN	-10.7376	NaN	-10.5563	-10.3962	-10.3325	-9.88376	-10.1569	-10.4039	-10.0098	-10.1479	-10.0666	0.0917733	0.140938	Brain-specific angiogenesis inhibitor 1-associated protein 2-like protein 1	BAIAP2L1	Q9UHR4
NaN	NaN	NaN	-10.3694	-10.1349	NaN	-9.0115	-9.34601	-9.18432	-9.85146	-9.62833	-9.60991	0.00176074	0.00504746	TBC1 domain family member 2B	TBC1D2B	Q9UPU7-2
-4.29509	-4.18341	-4.33614	-4.37101	-4.35366	-4.26853	-4.45977	-4.40791	-4.56547	-4.33807	-4.32641	-4.21853	0.0285403	0.0515664	Wiskott-Aldrich syndrome protein family member 3	WASF3	Q9UPY6
-7.47728	-7.30594	-7.28794	-7.061	-6.95544	-7.15807	-7.76602	-7.71279	-7.60433	-8.15858	-8.18365	-8.09641	1.87776e-06	2.21859e-05	Brain-specific angiogenesis inhibitor 1-associated protein 2	BAIAP2	Q9UQB8-3
-0.830603	-0.784989	-0.795567	-0.891898	-0.875722	-0.941229	-0.798165	-0.830118	-0.806362	-0.869794	-0.83676	-0.822762	0.00531381	0.012026	Wiskott-Aldrich syndrome protein family member 2	WASF2	Q9Y6W5
0.332911	0.372976	0.418827	0.0265375	0.06382	0.0780804	0.221195	0.343242	0.316909	0.585358	0.601071	0.625445	1.94266e-06	1.86266e-05	Nck-associated protein 1	NCKAP1	Q9Y2A7

## Sheet: Post-hoc
Multiple Comparisons
Bonferroni
Dependent Variable			Log2 Mean Difference (A-B)		p-value
	A	B		fold change A/B
RPL7	MCF10A	MCF10A CK666	-0.0633867	0.957015	1
		RAC1Q61L	0.43073	1.34792	0.135234
		RAC1Q61L CK666	0.765392	1.69983	0.0143683
	CK666	MCF10A	0.0633867	1.04492	1
		RAC1Q61L	0.494117	1.40846	0.0742563
		RAC1Q61L CK666	0.828778	1.77618	0.00923888
	RAC1Q61L	MCF10A	-0.43073	0.741886	0.135234
		CK666	-0.494117	0.709996	0.0742563
		RAC1Q61L CK666	0.334662	1.26108	0.495195
	RAC1Q61L CK666	MCF10A	-0.765392	0.588294	0.0143683
		CK666	-0.828778	0.563006	0.00923888
		RAC1Q61L	-0.334662	0.79297	0.495195
PPP2R1A	MCF10A	MCF10A CK666	1.07163	2.10181	0.105791
		RAC1Q61L	0.792553	1.73214	0.352273
		RAC1Q61L CK666	-0.251587	0.839972	1
	CK666	MCF10A	-1.07163	0.47578	0.105791
		RAC1Q61L	-0.27908	0.824116	1
		RAC1Q61L CK666	-1.32322	0.399642	0.0374135
	RAC1Q61L	MCF10A	-0.792553	0.577321	0.352273
		CK666	0.27908	1.21342	1
		RAC1Q61L CK666	-1.04414	0.484934	0.11891
	RAC1Q61L CK666	MCF10A	0.251587	1.19052	1
		CK666	1.32322	2.50224	0.0374135
		RAC1Q61L	1.04414	2.06214	0.11891
RPS20	MCF10A	MCF10A CK666	-0.0678933	0.95403	1
		RAC1Q61L	0.7525	1.68471	0.149181
		RAC1Q61L CK666	1.2922	2.44901	0.0088858
	CK666	MCF10A	0.0678933	1.04818	1
		RAC1Q61L	0.820393	1.76589	0.101864
		RAC1Q61L CK666	1.36009	2.56702	0.00648021
	RAC1Q61L	MCF10A	-0.7525	0.593574	0.149181
		CK666	-0.820393	0.566288	0.101864
		RAC1Q61L CK666	0.5397	1.45367	0.501418
	RAC1Q61L CK666	MCF10A	-1.2922	0.408328	0.0088858
		CK666	-1.36009	0.389557	0.00648021
		RAC1Q61L	-0.5397	0.687914	0.501418
RAPH1	MCF10A	MCF10A CK666	-1.0538	0.481699	6.25291e-05
		RAC1Q61L	-1.74183	0.298991	2.06474e-06
		RAC1Q61L CK666	-1.41985	0.37375	8.36509e-06
	CK666	MCF10A	1.0538	2.07599	6.25291e-05
		RAC1Q61L	-0.68803	0.620701	0.000491012
		RAC1Q61L CK666	-0.366057	0.7759	0.0206614
	RAC1Q61L	MCF10A	1.74183	3.34458	2.06474e-06
		CK666	0.68803	1.61108	0.000491012
		RAC1Q61L CK666	0.321973	1.25004	0.0399047
	RAC1Q61L CK666	MCF10A	1.41985	2.67558	8.36509e-06
		CK666	0.366057	1.28883	0.0206614
		RAC1Q61L	-0.321973	0.799975	0.0399047
CYFIP2	MCF10A	MCF10A CK666	0.74269	1.67329	3.26308e-06
		RAC1Q61L	0.0732933	1.05212	1
		RAC1Q61L CK666	-0.162343	0.893572	0.08332
	CK666	MCF10A	-0.74269	0.597624	3.26308e-06
		RAC1Q61L	-0.669397	0.62877	7.26372e-06
		RAC1Q61L CK666	-0.905033	0.53402	7.01458e-07
	RAC1Q61L	MCF10A	-0.0732933	0.950466	1
		CK666	0.669397	1.59041	7.26372e-06
		RAC1Q61L CK666	-0.235637	0.84931	0.0112172
	RAC1Q61L CK666	MCF10A	0.162343	1.1191	0.08332
		CK666	0.905033	1.87259	7.01458e-07
		RAC1Q61L	0.235637	1.17743	0.0112172
RPL8	MCF10A	MCF10A CK666	0.06233	1.04415	1
		RAC1Q61L	-0.14416	0.904906	1
		RAC1Q61L CK666	0.615387	1.53197	0.0784023
	CK666	MCF10A	-0.06233	0.957716	1
		RAC1Q61L	-0.20649	0.866643	1
		RAC1Q61L CK666	0.553057	1.46719	0.127942
	RAC1Q61L	MCF10A	0.14416	1.10509	1
		CK666	0.20649	1.15388	1
		RAC1Q61L CK666	0.759547	1.69296	0.0264892
	RAC1Q61L CK666	MCF10A	-0.615387	0.652755	0.0784023
		CK666	-0.553057	0.681575	0.127942
		RAC1Q61L	-0.759547	0.590682	0.0264892
RPS2	MCF10A	MCF10A CK666	0.12496	1.09048	1
		RAC1Q61L	0.61049	1.52678	0.0190307
		RAC1Q61L CK666	0.518217	1.43218	0.0270237
	CK666	MCF10A	-0.12496	0.917029	1
		RAC1Q61L	0.48553	1.4001	0.0366841
		RAC1Q61L CK666	0.393257	1.31335	0.0574431
	RAC1Q61L	MCF10A	-0.61049	0.654974	0.0190307
		CK666	-0.48553	0.714235	0.0366841
		RAC1Q61L CK666	-0.0922733	0.938043	1
	RAC1Q61L CK666	MCF10A	-0.518217	0.698234	0.0270237
		CK666	-0.393257	0.761409	0.0574431
		RAC1Q61L	0.0922733	1.06605	1
RPL18	MCF10A	MCF10A CK666	-0.0177233	0.98779	1
		RAC1Q61L	0.14437	1.10525	1
		RAC1Q61L CK666	0.594257	1.50969	0.00329759
	CK666	MCF10A	0.0177233	1.01236	1
		RAC1Q61L	0.162093	1.11891	1
		RAC1Q61L CK666	0.61198	1.52836	0.0027211
	RAC1Q61L	MCF10A	-0.14437	0.904774	1
		CK666	-0.162093	0.893727	1
		RAC1Q61L CK666	0.449887	1.36593	0.01819
	RAC1Q61L CK666	MCF10A	-0.594257	0.662386	0.00329759
		CK666	-0.61198	0.654298	0.0027211
		RAC1Q61L	-0.449887	0.7321	0.01819
NHSL1	MCF10A	MCF10A CK666	-0.171663	0.887818	0.358656
		RAC1Q61L	-0.00990667	0.993157	1
		RAC1Q61L CK666	0.502357	1.41653	0.00123705
	CK666	MCF10A	0.171663	1.12636	0.358656
		RAC1Q61L	0.161757	1.11865	0.4367
		RAC1Q61L CK666	0.67402000	1.59551	0.000154471
	RAC1Q61L	MCF10A	0.00990667	1.00689	1
		CK666	-0.161757	0.893936	0.4367
		RAC1Q61L CK666	0.512263	1.42629	0.0010823
	RAC1Q61L CK666	MCF10A	-0.502357	0.705953	0.00123705
		CK666	-0.67402	0.626758	0.000154471
		RAC1Q61L	-0.512263	0.701122	0.0010823
ALDH18A1	MCF10A	MCF10A CK666	-2.00533	0.249078	0.00151192
		RAC1Q61L	-1.66203	0.315993	0.00517701
		RAC1Q61L CK666	-4.06332	0.0598162	8.77052e-06
	CK666	MCF10A	2.00533	4.01481	0.00151192
		RAC1Q61L	0.343297	1.26865	1
		RAC1Q61L CK666	-2.05799	0.24015	0.00126789
	RAC1Q61L	MCF10A	1.66203	3.16462	0.00517701
		CK666	-0.343297	0.788238	1
		RAC1Q61L CK666	-2.40129	0.189296	0.000433293
	RAC1Q61L CK666	MCF10A	4.06332	16.7179	8.77052e-06
		CK666	2.05799	4.16406	0.00126789
		RAC1Q61L	2.40129	5.28274	0.000433293
NHSL1_A	MCF10A	MCF10A CK666	-0.305923	0.808924	0.310015
		RAC1Q61L	0.249963	1.18918	0.593172
		RAC1Q61L CK666	0.567693	1.48215	0.0170213
	CK666	MCF10A	0.305923	1.23621	0.310015
		RAC1Q61L	0.555887	1.47007	0.0192019
		RAC1Q61L CK666	0.873617	1.83225	0.00109918
	RAC1Q61L	MCF10A	-0.249963	0.840918	0.593172
		CK666	-0.555887	0.680239	0.0192019
		RAC1Q61L CK666	0.31773	1.24637	0.270146
	RAC1Q61L CK666	MCF10A	-0.567693	0.674695	0.0170213
		CK666	-0.873617	0.545777	0.00109918
		RAC1Q61L	-0.31773	0.802331	0.270146
NHS	MCF10A	MCF10A CK666	0.04165	1.02929	1
		RAC1Q61L	0.414033	1.33241	0.127938
		RAC1Q61L CK666	1.27715	2.42359	0.000486913
	CK666	MCF10A	-0.04165	0.971543	1
		RAC1Q61L	0.372383	1.29449	0.196014
		RAC1Q61L CK666	1.2355	2.35462	0.000601752
	RAC1Q61L	MCF10A	-0.414033	0.750522	0.127938
		CK666	-0.372383	0.772505	0.196014
		RAC1Q61L CK666	0.863113	1.81896	0.00540696
	RAC1Q61L CK666	MCF10A	-1.27715	0.412611	0.000486913
		CK666	-1.2355	0.424696	0.000601752
		RAC1Q61L	-0.863113	0.549765	0.00540696
CYFIP1	MCF10A	MCF10A CK666	0.274927	1.20993	0.000164728
		RAC1Q61L	-0.00801633	0.994459	1
		RAC1Q61L CK666	-0.152305	0.899812	0.00895363
	CK666	MCF10A	-0.274927	0.826492	0.000164728
		RAC1Q61L	-0.282944	0.821912	0.000133537
		RAC1Q61L CK666	-0.427232	0.743687	6.00912e-06
	RAC1Q61L	MCF10A	0.00801633	1.00557	1
		CK666	0.282944	1.21667	0.000133537
		RAC1Q61L CK666	-0.144288	0.904826	0.0123933
	RAC1Q61L CK666	MCF10A	0.152305	1.11134	0.00895363
		CK666	0.427232	1.34465	6.00912e-06
		RAC1Q61L	0.144288	1.10519	0.0123933
WASF1	MCF10A	MCF10A CK666	0.143677	1.10472	0.00726211
		RAC1Q61L	-0.0966667	0.935191	0.0661901
		RAC1Q61L CK666	-0.05736	0.961021	0.520447
	CK666	MCF10A	-0.143677	0.905209	0.00726211
		RAC1Q61L	-0.240343	0.846544	0.000223449
		RAC1Q61L CK666	-0.201037	0.869925	0.000793179
	RAC1Q61L	MCF10A	0.0966667	1.0693	0.0661901
		CK666	0.240343	1.18127	0.000223449
		RAC1Q61L CK666	0.0393067	1.02762	1
	RAC1Q61L CK666	MCF10A	0.05736	1.04056	0.520447
		CK666	0.201037	1.14952	0.000793179
		RAC1Q61L	-0.0393067	0.973123	1
KIAA1522	MCF10A	MCF10A CK666	-0.215773	0.861084	0.0571967
		RAC1Q61L	0.643223	1.56181	4.73263e-05
		RAC1Q61L CK666	1.6297	3.09449	3.50179e-08
	CK666	MCF10A	0.215773	1.16133	0.0571967
		RAC1Q61L	0.858997	1.81378	5.25882e-06
		RAC1Q61L CK666	1.84547	3.59371	1.30753e-08
	RAC1Q61L	MCF10A	-0.643223	0.640281	4.73263e-05
		CK666	-0.858997	0.551336	5.25882e-06
		RAC1Q61L CK666	0.986477	1.98134	1.80361e-06
	RAC1Q61L CK666	MCF10A	-1.6297	0.323155	3.50179e-08
		CK666	-1.84547	0.278264	1.30753e-08
		RAC1Q61L	-0.986477	0.504709	1.80361e-06
BAIAP2	MCF10A	MCF10A CK666	-0.298883	0.812881	0.0173325
		RAC1Q61L	0.337327	1.26341	0.00844612
		RAC1Q61L CK666	0.78916	1.72807	2.23129e-05
	CK666	MCF10A	0.298883	1.23019	0.0173325
		RAC1Q61L	0.63621	1.55424	0.000111428
		RAC1Q61L CK666	1.08804	2.12586	1.89721e-06
	RAC1Q61L	MCF10A	-0.337327	0.791507	0.00844612
		CK666	-0.63621	0.643401	0.000111428
		RAC1Q61L CK666	0.451833	1.36778	0.00126841
	RAC1Q61L CK666	MCF10A	-0.78916	0.578681	2.23129e-05
		CK666	-1.08804	0.470399	1.89721e-06
		RAC1Q61L	-0.451833	0.731113	0.00126841
WASF2	MCF10A	MCF10A CK666	0.09923	1.0712	0.00841641
		RAC1Q61L	0.00782867	1.00544	1
		RAC1Q61L CK666	0.0393857	1.02768	0.568543
	CK666	MCF10A	-0.09923	0.933531	0.00841641
		RAC1Q61L	-0.0914013	0.938611	0.0137816
		RAC1Q61L CK666	-0.0598443	0.959368	0.123317
	RAC1Q61L	MCF10A	-0.00782867	0.994588	1
		CK666	0.0914013	1.0654	0.0137816
		RAC1Q61L CK666	0.031557	1.02211	1
	RAC1Q61L CK666	MCF10A	-0.0393857	0.973069	0.568543
		CK666	0.0598443	1.04235	0.123317
		RAC1Q61L	-0.031557	0.978364	1
NCKAP1	MCF10A	MCF10A CK666	0.318759	1.24726	8.91975e-05
		RAC1Q61L	0.0811227	1.05784	0.275755
		RAC1Q61L CK666	-0.229053	0.853195	0.000951424
	CK666	MCF10A	-0.318759	0.801759	8.91975e-05
		RAC1Q61L	-0.237636	0.848134	0.000737288
		RAC1Q61L CK666	-0.547812	0.684057	1.44437e-06
	RAC1Q61L	MCF10A	-0.0811227	0.945322	0.275755
		CK666	0.237636	1.17906	0.000737288
		RAC1Q61L CK666	-0.310176	0.806543	0.000109075
	RAC1Q61L CK666	MCF10A	0.229053	1.17207	0.000951424
		CK666	0.547812	1.46187	1.44437e-06
		RAC1Q61L	0.310176	1.23986	0.000109075
Highlighted: significantly different with p < 0.05
