# Supplementary material for: PPP2R1A regulates migration persistence through the NHSL1-containing WAVE Shell Complex
Source: Nat Commun. 2023 Jun 15;14:3541. doi: 10.1038/s41467-023-39276-w (PMC10272187; doi:10.1038/s41467-023-39276-w)
Supplement: Supplementary file 3 — Supplementary Table 2 [file 41467_2023_39276_MOESM3_ESM.xlsx]

## Sheet: Table legend
Table sheet:
Primary Data	dataset including all the proteins identified with at least with two peptides in samples, but absent fom controls.
Common	log10 of LFQ values of proteins detected in samples from both cell lines and
Unique	log10 of LFQ values of proteins detected in only one of the two cell lines
Columns description
Accession number	Uniprot accession number
Protein names	Extended protein name
Gene names	Official gene name
Razor + unique peptides	Number of razor and unique peptides in each sample
Score	MaxQuant Identification Score
Sequence coverage	Percentage of protein sequence coverage
MCF10A GFP #1,2,3	LFQ protein intensities in the MCF10A control sample, biological replicates 1, 2 and 3
MCF10A PPP2R1A #1,2,3	LFQ protein intensities in the MCF10A PPP2R1A sample, biological replicates 1, 2 and 3
MDA GFP #1,2,3	LFQ protein intensities in the MDA-MB-231 control sample, biological replicates 1, 2 and 3
MDA PPP2R1A #1,2,3	LFQ protein intensities in the MCDA-MB-231 PPP2R1A sample, biological replicates 1, 2 and 3

## Sheet: Primary Data
Accession number	Protein names	Gene names	Razor + unique peptides MCF10A GFP #1	Razor + unique peptides MCF10A GFP #2	Razor + unique peptides MCF10A GFP #3	Razor + unique peptides MCF10A PPP2R1A #1	Razor + unique peptides MCF10A PPP2R1A #2	Razor + unique peptides MCF10A PPP2R1A #3	Razor + unique peptides MDA GFP #1	Razor + unique peptides MDA GFP #2	Razor + unique peptides MDA GFP #3	Razor + unique peptides MDA PPP2R1A #1	Razor + unique peptides MDA PPP2R1A #2	Razor + unique peptides MDA PPP2R1A #3	Score	Sequence coverage MCF10A GFP #1 [%]	Sequence coverage MCF10A GFP #2 [%]	Sequence coverage MCF10A GFP #3 [%]	Sequence coverage MCF10A PPP2R1A #1 [%]	Sequence coverage MCF10A PPP2R1A #2 [%]	Sequence coverage MCF10A PPP2R1A #3 [%]	Sequence coverage MDA GFP #1 [%]	Sequence coverage MDA GFP #2 [%]	Sequence coverage MDA GFP #3 [%]	Sequence coverage MDA PPP2R1A #1 [%]	Sequence coverage MDA PPP2R1A #2 [%]	Sequence coverage MDA PPP2R1A #3 [%]	MCF10A GFP #1	MCF10A GFP #2	MCF10A GFP #3	MCF10A PPP2R1A #1	MCF10A PPP2R1A #2	MCF10A PPP2R1A #3	MDA GFP #1	MDA GFP #2	MDA GFP #3	MDA PPP2R1A #1	MDA PPP2R1A #2	MDA PPP2R1A #3
B1AK87	F-actin-capping protein subunit beta	CAPZB	0	0	0	0	0	0	0	0	0	4	4	4	44.291	0	0	0	0	0	0	0	0	0	18.1	18.1	18.1	0	0	0	0	0	0	0	0	0	126970000	124590000	121710000
E7EPK0	LIM and calponin homology domains-containing protein 1	LIMCH1	0	0	0	0	0	0	0	0	0	1	2	0	18.514	0	0	0	0	0	0	0	0	0	1.3	3	0	0	0	0	0	0	0	0	0	0	0	27115000	0
E9PJP2	Protein SOGA3	SOGA3	0	0	0	0	0	0	0	0	0	6	5	6	48.436	0	0	0	2.1	2.1	2.1	0	0	0	8.8	7.9	8.3	0	0	0	0	0	0	0	0	0	62639000	60504000	57480000
F5H1N7	Uncharacterized protein KIAA1211	KIAA1211	0	0	0	0	0	0	0	0	0	1	1	0	9.7425	0	0	0	0	0	0	0	0	0	1.3	1.3	0	0	0	0	0	0	0	0	0	0	0	0	0
P11166	Solute carrier family 2, facilitated glucose transporter member 1	SLC2A1	0	0	0	0	0	0	0	0	0	3	2	3	19.282	0	0	0	0	0	0	0	0	0	5.5	3.5	5.5	0	0	0	0	0	0	0	0	0	33831000	39675000	40287000
Q9NUC0	SERTA domain-containing protein 4	SERTAD4	0	0	0	0	0	0	0	0	0	4	4	3	33.561	0	0	0	0	0	0	0	0	0	13.5	11.8	11	0	0	0	0	0	0	0	0	0	86136000	83739000	77206000
Q9Y2H1	Serine/threonine-protein kinase 38-like	STK38L	0	0	0	0	0	0	0	0	0	2	2	1	11.74	0	0	0	4.1	4.1	3.9	0	0	0	8.4	8.4	6.2	0	0	0	0	0	0	0	0	0	18847000	23429000	0
P28749-2	Retinoblastoma-like protein 1	RBL1	0	0	0	0	0	1	0	0	0	2	3	1	28.206	0	0	0	0	0	1.3	0	0	0	2.2	2.9	1.1	0	0	0	0	0	0	0	0	0	0	18065000	0
E9PGM7	Protein FAM13A;Protein FAM13C;Protein FAM13B	FAM13A	0	0	0	0	1	1	0	0	0	0	2	2	13.789	0	0	0	0	2.8	2.8	0	0	0	0	4.1	4.1	0	0	0	0	0	0	0	0	0	0	26780000	22863000
Q68E01-2	Integrator complex subunit 3	INTS3	0	0	0	0	1	2	0	0	0	0	0	0	11.74	0	0	0	0	1	1.7	0	0	0	0	0	0	0	0	0	0	0	7532600	0	0	0	0	0	0
Q8WUF5	RelA-associated inhibitor	PPP1R13L	0	0	0	0	1	2	0	0	0	0	0	0	19.365	0	0	0	0	1.8	2.8	0	0	0	0	0	0	0	0	0	0	0	17268000	0	0	0	0	0	0
Q8TF72	Protein Shroom3	SHROOM3	0	0	0	0	1	3	0	0	0	0	0	0	23.9	0	0	0	0	0.6	2.3	0	0	0	0	0	0	0	0	0	0	0	8322500	0	0	0	0	0	0
Q14008-2	Cytoskeleton-associated protein 5	CKAP5	0	0	0	0	1	4	0	0	0	2	1	1	33.926	0	0	0	0	0.5	2.6	0	0	0	1.3	0.6	0.6	0	0	0	0	0	14264000	0	0	0	0	0	0
P26599	Polypyrimidine tract-binding protein 1	PTBP1	0	0	0	0	2	1	0	0	0	0	0	0	18.104	0	0	0	0	5.8	1.5	0	0	0	0	0	0	0	0	0	0	10623000	0	0	0	0	0	0	0
Q8WW01	tRNA-splicing endonuclease subunit Sen15	TSEN15	0	0	0	0	2	2	0	0	0	1	1	1	17.059	0	0	0	0	19.9	19.9	0	0	0	10.5	10.5	10.5	0	0	0	0	25669000	27711000	0	0	0	0	0	0
F5GY65	Mitochondrial 2-oxoglutarate/malate carrier protein	SLC25A11	0	0	0	1	0	1	0	0	0	2	2	2	12.084	0	0	0	3	0	3.8	0	0	0	6.8	6.8	6.8	0	0	0	0	0	0	0	0	0	12388000	15983000	15925000
Q9Y2T4-3	Serine/threonine-protein phosphatase 2A 55 kDa regulatory subunit B gamma isoform	PPP2R2C	0	0	0	1	1	0	0	0	0	0	0	0	-2	0	0	0	10.7	10.7	14.2	0	0	0	7.4	7.4	7.4	0	0	0	0	5092600	0	0	0	0	0	0	0
E5RHC1	Serine/threonine-protein phosphatase	PPP2CB	0	0	0	1	1	0	0	0	0	1	1	1	7.9582	0	0	0	53.8	38	40.2	0	0	0	47.8	34.2	45.7	0	0	0	0	0	0	0	0	0	0	0	20722000
P52907	F-actin-capping protein subunit alpha-1	CAPZA1	0	0	0	1	1	0	0	0	0	4	4	4	45.064	0	0	0	3.5	3.5	0	0	0	0	22.7	21.3	21.3	0	0	0	0	0	0	0	0	0	159320000	147100000	151810000
Q07021	Complement component 1 Q subcomponent-binding protein, mitochondrial	C1QBP	0	0	0	1	1	1	0	0	0	2	3	3	37.007	0	0	0	5	5	5	0	0	0	12.1	12.1	12.1	0	0	0	0	0	44685000	0	0	0	198490000	260310000	268450000
Q13362-3	Serine/threonine-protein phosphatase 2A 56 kDa regulatory subunit gamma isoform	PPP2R5C	0	0	0	1	1	1	0	0	0	1	1	1	49.374	0	0	0	51.1	43.5	52.6	0	0	0	42.1	43.5	42.1	0	0	0	276350000	266990000	0	0	0	0	166320000	242960000	228490000
G3V1B3	60S ribosomal protein L21	RPL21	0	0	0	1	1	2	0	0	0	0	0	0	15.312	0	0	0	17.2	17.2	29.9	0	0	0	0	0	0	0	0	0	62043000	63060000	0	0	0	0	0	0	0
P62857	40S ribosomal protein S28	RPS28	0	0	0	1	1	2	0	0	0	1	1	1	18.981	0	0	0	17.4	17.4	30.4	0	0	0	17.4	17.4	17.4	0	0	0	0	0	50963000	0	0	0	0	0	0
P63167	Dynein light chain 1, cytoplasmic;Dynein light chain 2, cytoplasmic	DYNLL1	0	0	0	1	1	2	0	0	0	1	1	1	33.956	0	0	0	12.4	12.4	37.1	0	0	0	12.4	12.4	12.4	0	0	0	98400000	108540000	107800000	0	0	0	182680000	176290000	156710000
P62081	40S ribosomal protein S7	RPS7	0	0	0	1	1	3	0	0	0	0	0	0	22.306	0	0	0	11.3	11.3	21.6	0	0	0	0	0	0	0	0	0	0	0	39255000	0	0	0	0	0	0
G3V174	Rho GTPase-activating protein 32	ARHGAP32	0	0	0	1	2	1	0	0	0	0	0	0	17.838	0	0	0	1.2	2.6	1.6	0	0	0	0	0	0	0	0	0	0	10030000	0	0	0	0	0	0	0
P62841	40S ribosomal protein S15	RPS15	0	0	0	1	2	1	0	0	0	0	0	0	14.03	0	0	0	8.3	21.4	13.1	0	0	0	0	0	0	0	0	0	0	11611000	0	0	0	0	0	0	0
B4DJP7	Small nuclear ribonucleoprotein Sm D3	SNRPD3	0	0	0	1	2	2	0	0	0	0	1	1	15.265	0	0	0	8.3	15.8	15.8	0	0	0	0	7.5	7.5	0	0	0	0	37237000	27406000	0	0	0	0	0	0
H0YDM2	Protein SOGA1;N-terminal form;C-terminal 80 kDa form	SOGA1	0	0	0	1	2	2	0	0	0	8	9	6	92.284	0	0	0	2.5	2.4	2.4	0	0	0	10.1	10.4	8.4	0	0	0	0	0	0	0	0	0	109180000	118180000	114230000
Q9BUF5	Tubulin beta-6 chain	TUBB6	0	0	0	1	2	2	0	0	0	0	0	0	14.741	0	0	0	13	13.7	17.7	2.2	0	0	7.6	7.6	7.6	0	0	0	0	17328000	23265000	0	0	0	0	0	0
P18077	60S ribosomal protein L35a	RPL35A	0	0	0	1	2	3	0	0	0	0	1	0	18.304	0	0	0	6.4	14.5	20.9	0	0	0	0	6.4	0	0	0	0	0	60139000	77775000	0	0	0	0	0	0
Q9BVP2-2	Guanine nucleotide-binding protein-like 3	GNL3	0	0	0	1	3	0	0	0	0	0	0	0	20.92	0	0	0	2.8	6.3	0	0	0	0	0	0	0	0	0	0	0	20942000	0	0	0	0	0	0	0
Q99958	Forkhead box protein C2	FOXC2	0	0	0	2	1	0	0	0	0	0	0	0	14.909	0	0	0	5.6	3	0	0	0	0	0	0	0	0	0	0	16846000	0	0	0	0	0	0	0	0
E7ERB2	Small nuclear ribonucleoprotein-associated proteins B and B;Small nuclear ribonucleoprotein-associated protein N	SNRPB	0	0	0	2	1	2	0	0	0	1	1	1	12.317	0	0	0	6.2	2.9	6.2	0	0	0	2.9	2.9	2.9	0	0	0	14228000	0	10989000	0	0	0	0	0	0
C9JU56	60S ribosomal protein L31	RPL31	0	0	0	2	1	3	0	0	0	1	1	1	19.436	0	0	0	19.1	12.2	26.1	0	0	0	12.2	12.2	12.2	0	0	0	49537000	0	51526000	0	0	0	0	0	0
G3V1A1	60S ribosomal protein L8	RPL8	0	0	0	2	1	3	0	0	0	1	1	1	25.945	0	0	0	27.5	9.6	32.3	0	0	0	9.6	9.6	9.6	0	0	0	72336000	58386000	88065000	0	0	0	63336000	48912000	60084000
F5H7E2	Superkiller viralicidic activity 2-like 2	SKIV2L2	0	0	0	2	2	0	0	0	0	0	0	0	11.351	0	0	0	2.2	2.2	0	0	0	0	0	0	0	0	0	0	0	10080000	0	0	0	0	0	0	0
P47914	60S ribosomal protein L29	RPL29	0	0	0	2	2	0	0	0	0	2	2	2	14.166	0	0	0	14.5	14.5	0	0	0	0	14.5	14.5	14.5	0	0	0	33168000	34461000	0	0	0	0	36585000	30367000	28329000
B4DR52	Histone H2B;Histone H2B type 1-L;Histone H2B type 1-M;Histone H2B type 1-N;Histone H2B type 1-H;Histone H2B type 3-B;Histone H2B type 2-F;Histone H2B type 2-E;Histone H2B type 1-C/E/F/G/I;Histone H2B type 1-D;Histone H2B type F-S;Histone H2B type 1-B;Histone H2B type 1-O;Histone H2B type 1-J;Histone H2B type 1-K;Histone H2B type 1-A	HIST1H2BL	0	0	0	2	2	1	0	0	0	1	1	2	13.718	0	0	0	14.5	14.5	9	0	0	0	5.4	5.4	14.5	0	0	0	70587000	70825000	0	0	0	0	0	0	34918000
C9JI05	Apoptosis-inducing factor 2	AIFM2	0	0	0	2	2	1	0	0	0	0	0	0	14.661	0	0	0	7.1	7.1	3.3	0	0	0	0	0	0	0	0	0	0	13077000	0	0	0	0	0	0	0
O15169-2	Axin-1	AXIN1	0	0	0	2	2	1	0	0	0	0	0	0	18.672	0	0	0	2.4	2.4	1.7	0	0	0	0	0	0	0	0	0	0	14070000	0	0	0	0	0	0	0
P16403	Histone H1.2;Histone H1.4;Histone H1.3	HIST1H1C	0	0	0	2	2	1	0	0	0	3	2	3	20.181	0	0	0	10.8	10.8	5.2	0	0	0	15	10.8	15	0	0	0	73035000	78542000	0	0	0	0	76970000	65163000	54807000
P30154	Serine/threonine-protein phosphatase 2A 65 kDa regulatory subunit A beta isoform	PPP2R1B	0	0	0	2	2	1	0	0	0	2	2	2	19.493	0	0	0	17.1	17.1	16.5	0	0	0	13.5	13.5	13.5	0	0	0	661520000	675190000	0	0	0	0	981240000	226570000	1041200000
Q5T4L4	40S ribosomal protein S27;40S ribosomal protein S27-like	RPS27	0	0	0	2	2	1	0	0	0	1	1	2	21.836	0	0	0	36.4	36.4	16.7	0	0	0	19.7	19.7	36.4	0	0	0	81756000	58594000	0	0	0	0	0	0	43134000
P62753	40S ribosomal protein S6	RPS6	0	0	0	2	2	1	0	0	0	2	1	1	27.435	0	0	0	9.6	9.6	4.8	0	0	0	9.6	4.8	4.8	0	0	0	110280000	112010000	0	0	0	0	58362000	0	0
Q75MH1	40S ribosomal protein S26;Putative 40S ribosomal protein S26-like 1	RPS26	0	0	0	2	2	1	0	0	0	1	2	2	14.119	0	0	0	20.9	20.9	7.8	0	0	0	7.8	20.9	20.9	0	0	0	91111000	80605000	0	0	0	0	0	55475000	58079000
C9JSA3	Programmed cell death protein 10	PDCD10	0	0	0	2	2	2	0	0	0	1	1	0	31.567	0	0	0	16.4	16.4	25.4	0	0	0	7.5	7.5	0	0	0	0	81455000	77769000	0	0	0	0	0	0	0
F5H577	Protein BRICK1	BRK1	0	0	0	2	2	2	0	0	0	1	1	1	24.747	0	0	0	22.9	22.9	22.9	0	0	0	10.5	10.5	10.5	0	0	0	83202000	78422000	64760000	0	0	0	0	0	0
O15427	Monocarboxylate transporter 4	SLC16A3	0	0	0	2	2	2	0	0	0	2	1	2	13.31	0	0	0	4.5	4.5	4.5	0	0	0	4.5	1.7	4.5	0	0	0	8991000	9692700	8820000	0	0	0	11782000	0	12511000
P05141	ADP/ATP translocase 2;ADP/ATP translocase 2, N-terminally processed	SLC25A5	0	0	0	2	2	2	0	0	0	2	2	2	21.074	0	0	0	23.8	23.8	19.8	0	0	0	18.5	18.5	18.5	0	0	0	237020000	0	0	0	0	0	0	178690000	177530000
P51959	Cyclin-G1	CCNG1	0	0	0	2	2	2	0	0	0	1	1	2	12.82	0	0	0	7.5	7.5	7.5	0	0	0	3.4	3.4	7.5	0	0	0	28309000	27022000	21914000	0	0	0	0	0	23313000
P62266	40S ribosomal protein S23	RPS23	0	0	0	2	2	2	0	0	0	0	0	0	20.407	0	0	0	15.4	15.4	15.4	0	0	0	0	0	0	0	0	0	42395000	60072000	0	0	0	0	0	0	0
P62851	40S ribosomal protein S25	RPS25	0	0	0	2	2	2	0	0	0	1	2	1	20.353	0	0	0	15.2	15.2	15.2	0	0	0	7.2	15.2	8	0	0	0	0	0	36992000	0	0	0	0	0	0
Q13263-2	Transcription intermediary factor 1-beta	TRIM28	0	0	0	2	2	2	0	0	0	0	0	0	21.415	0	0	0	3.5	3.5	4.2	0	0	0	0	0	0	0	0	0	28578000	30012000	0	0	0	0	0	0	0
Q5VY09	Immediate early response gene 5 protein	IER5	0	0	0	2	2	2	0	0	0	1	0	1	37.727	0	0	0	12.8	12.8	12.8	0	0	0	6.4	0	6.4	0	0	0	40961000	39828000	54337000	0	0	0	0	0	0
Q8NC51-4	Plasminogen activator inhibitor 1 RNA-binding protein	SERBP1	0	0	0	2	2	2	0	0	0	0	0	0	16.386	0	0	0	7	7	7	0	0	0	0	0	0	0	0	0	14585000	14524000	20372000	0	0	0	0	0	0
Q68DQ2	Very large A-kinase anchor protein	CRYBG3	0	0	0	2	2	3	0	0	0	1	0	0	21.439	0	0	0	2.6	2.6	4.3	0	0	0	1.7	0	0	0	0	0	26026000	25142000	23087000	0	0	0	0	0	0
Q9BWE0	Replication initiator 1	REPIN1	0	0	0	2	2	4	0	0	0	4	3	4	77.638	0	0	0	5.3	5.3	9.2	0	0	0	9.9	8.5	9	0	0	0	30545000	30231000	55737000	0	0	0	121700000	110320000	98433000
P61313	60S ribosomal protein L15;Ribosomal protein L15	RPL15	0	0	0	2	2	4	0	0	0	1	1	1	27.418	0	0	0	10.3	10.3	17.2	0	0	0	4.4	4.4	4.4	0	0	0	36979000	39810000	0	0	0	0	0	0	0
P62913-2	60S ribosomal protein L11	RPL11	0	0	0	2	2	5	0	0	0	2	2	1	46.094	0	0	0	13	13	25.4	0	0	0	13	13	7.9	0	0	0	179990000	175190000	155150000	0	0	0	99851000	85941000	0
B4DLE8	Very large A-kinase anchor protein	CRYBG3	0	0	0	2	3	0	0	0	0	1	1	1	26.705	0	0	0	1.9	3.2	0	0	0	0	1	1	1	0	0	0	29078000	0	0	0	0	0	0	0	0
B4DKS8	Heterogeneous nuclear ribonucleoprotein F;Heterogeneous nuclear ribonucleoprotein F, N-terminally processed	HNRNPF	0	0	0	2	3	1	0	0	0	1	1	0	23.689	0	0	0	10.1	14.8	5	0	0	0	5	5	0	0	0	0	28677000	22246000	0	0	0	0	0	0	0
E9PJN1	Ribosomal protein S6 kinase;Ribosomal protein S6 kinase alpha-4	RPS6KA4	0	0	0	2	3	1	0	0	0	0	1	0	20.655	0	0	0	3.1	4.3	1.4	0	0	0	0	1.4	0	0	0	0	31170000	26830000	0	0	0	0	0	0	0
Q9Y597-2	BTB/POZ domain-containing protein KCTD3	KCTD3	0	0	0	2	3	1	0	0	0	0	0	0	19.557	0	0	0	3.6	4.9	1.4	0	0	0	0	0	0	0	0	0	22474000	18303000	0	0	0	0	0	0	0
E9PLL6	60S ribosomal protein L27a	RPL27A	0	0	0	2	3	2	0	0	0	3	1	1	26.536	0	0	0	21.3	28.7	21.3	0	0	0	28.7	10.2	10.2	0	0	0	136810000	139040000	134560000	0	0	0	82309000	0	0
P25398	40S ribosomal protein S12	RPS12	0	0	0	2	3	2	0	0	0	0	0	0	24.478	0	0	0	18.9	25	13.6	0	0	0	0	0	0	0	0	0	27689000	25710000	0	0	0	0	0	0	0
Q99878	Histone H2A type 1-J;Histone H2A type 1-H;Histone H2A.J;Histone H2A type 2-C;Histone H2A type 1-C;Histone H2A type 3;Histone H2A type 2-A;Histone H2A type 1-D;Histone H2A type 1;Histone H2A type 1-B/E;Histone H2A;Histone H2A.V;Histone H2A.Z;Histone H2A type 1-A;Histone H2AX	HIST1H2AJ	0	1	0	2	3	3	0	0	0	2	2	2	20.866	0	7	0	12.5	27.3	27.3	0	0	0	12.5	12.5	12.5	0	0	0	51330000	47072000	49404000	0	0	0	38079000	34660000	31275000
P62244	40S ribosomal protein S15a	RPS15A	0	0	0	2	3	3	0	0	0	2	3	2	35.968	0	0	0	12.3	23.1	18.5	0	0	0	17.7	23.8	13.1	0	0	0	60502000	74067000	64755000	0	0	0	45671000	45697000	46431000
Q5FBB7-6	Shugoshin-like 1	SGOL1	0	0	0	2	3	3	0	0	0	5	6	5	60.306	0	0	0	4.2	7.6	6.1	0	0	0	11.8	13.9	11.8	0	0	0	192880000	185930000	155640000	0	0	0	329540000	370830000	370830000
Q7L5A3	Protein FAM214B	FAM214B	0	0	0	3	1	2	0	0	0	4	3	3	59.476	0	0	0	11	4.1	6.3	0	0	0	15.2	11	11	0	0	0	41454000	0	0	0	0	0	53876000	66471000	61348000
E7ETL9	Probable ATP-dependent RNA helicase DDX5;Probable ATP-dependent RNA helicase DDX17	DDX5	0	0	0	3	1	3	0	0	0	1	1	1	29.54	0	0	0	6.4	4.2	8.3	0	0	0	4.2	4.2	4.2	0	0	0	58174000	0	43591000	0	0	0	0	0	0
G3V5I6	Zinc finger CCCH domain-containing protein 14	ZC3H14	0	0	0	3	1	3	0	0	0	0	0	0	32.129	0	0	0	9.8	3.8	8.8	0	0	0	0	0	0	0	0	0	0	0	21993000	0	0	0	0	0	0
H0Y4E8	Serine/threonine-protein kinase SIK3	SIK3	0	0	0	3	1	4	0	0	0	0	0	0	40.86	0	0	0	2.3	0.8	3.2	0	0	0	0	0	0	0	0	0	0	0	28834000	0	0	0	0	0	0
B4DYZ9	Transcription intermediary factor 1-alpha	TRIM24	0	0	0	3	2	0	0	0	0	0	0	0	18.126	0	0	0	4.3	3.3	0	0	0	0	0	0	0	0	0	0	12487000	12647000	0	0	0	0	0	0	0
B4E241	Serine/arginine-rich splicing factor 3	SRSF3	0	0	0	3	2	1	0	0	0	1	1	1	21.381	0	0	0	24.2	24.2	11.3	0	0	0	7.3	7.3	7.3	0	0	0	43837000	40069000	0	0	0	0	0	0	0
O95544	NAD kinase	NADK	0	0	0	3	2	1	0	0	0	0	0	0	25.759	0	0	0	8.5	4.7	2.7	0	0	0	0	0	0	0	0	0	24109000	22758000	0	0	0	0	0	0	0
B7Z265	Kinesin-like protein KIF22	KIF22	0	0	0	3	2	2	0	0	0	3	3	4	34.498	0	0	0	6.5	4.2	4.2	0	0	0	5.4	5.5	7.9	0	0	0	17475000	15579000	11754000	0	0	0	17757000	22609000	21941000
H0YFA4	Cysteine-rich protein 2	CRIP2	0	0	0	3	2	2	0	0	0	0	0	0	54.965	0	0	0	34.9	25	26.6	0	0	0	0	0	0	0	0	0	88889000	89089000	89640000	0	0	0	0	0	0
D3YTB1	60S ribosomal protein L32	RPL32	0	0	0	3	2	2	0	0	0	2	2	2	22.67	0	0	0	26.3	20.3	15.8	0	0	0	20.3	20.3	20.3	0	0	0	62311000	63854000	110450000	0	0	0	59366000	55132000	50838000
E9PKD5	26S protease regulatory subunit 6A	PSMC3	0	0	0	3	2	2	0	0	0	0	0	2	22.876	0	0	0	13.9	8.5	8.8	0	0	0	0	0	8.8	0	0	0	11761000	13343000	0	0	0	0	0	0	14139000
P68371	Tubulin beta-4B chain	TUBB4B	0	0	0	3	2	2	0	0	0	3	3	3	54.696	0	0	0	39.6	33	29.9	2.2	0	0	29.2	29.2	29.2	0	0	0	135400000	128710000	133110000	0	0	0	78237000	95663000	94322000
P46783	40S ribosomal protein S10	RPS10	0	0	0	3	2	3	0	0	0	0	0	1	24.86	0	0	0	23	13.9	23	0	0	0	0	0	8.5	0	0	0	33035000	40044000	34794000	0	0	0	0	0	0
P63173	60S ribosomal protein L38	RPL38	0	0	0	3	2	3	0	0	0	0	0	0	19.109	0	0	0	41.4	27.1	41.4	0	0	0	0	0	0	0	0	0	27792000	27605000	25942000	0	0	0	0	0	0
P26373	60S ribosomal protein L13	RPL13	0	0	0	3	2	4	0	0	0	2	3	3	60.061	0	0	0	15.2	10	19.4	0	0	0	10	15.2	14.2	0	0	0	166970000	172550000	158010000	0	0	0	85826000	77411000	78241000
F8W7C6	60S ribosomal protein L10	RPL10	0	0	0	3	3	1	0	0	0	2	2	2	21.266	0	0	0	13.5	13.5	8	0	0	0	5.5	5.5	13.5	0	0	0	16622000	20197000	0	0	0	0	17685000	16482000	13572000
Q9BTL4	Immediate early response gene 2 protein	IER2	0	0	0	3	3	1	0	0	0	0	0	1	24.612	0	0	0	23.3	23.3	7.6	0	0	0	0	0	7.6	0	0	0	81713000	84711000	0	0	0	0	0	0	0
P49207	60S ribosomal protein L34	RPL34	0	0	0	3	3	2	0	0	0	3	2	2	20.082	0	0	0	13.7	13.7	13.7	0	0	0	13.7	7.7	7.7	0	0	0	54603000	49920000	59050000	0	0	0	40357000	36802000	33028000
B2REB8	Protein SET	SET	0	0	0	3	3	3	0	0	0	3	4	3	42.179	0	0	0	14	14	14	0	0	0	14	20.8	14	0	0	0	107640000	99806000	88043000	0	0	0	227360000	236940000	228250000
C9JXB8	60S ribosomal protein L24	RPL24	0	0	0	3	3	3	0	0	0	1	1	1	24.394	0	0	0	25.6	25.6	25.6	0	0	0	10.7	10.7	10.7	0	0	0	148540000	151520000	130170000	0	0	0	0	0	0
D6RAN4	60S ribosomal protein L9	RPL9	0	0	0	3	3	3	0	0	0	0	1	1	48.793	0	0	0	23.6	23.6	24.2	0	0	0	0	10.4	10.4	0	0	0	114440000	118080000	38019000	0	0	0	0	0	0
E7ETK0	40S ribosomal protein S24	RPS24	0	0	0	3	3	3	0	0	0	1	2	1	33.295	0	0	0	29	29	29	0	0	0	11.5	20.6	11.5	0	0	0	84483000	75646000	62946000	0	0	0	0	39867000	0
H0YDF6	NHS-like protein 1	NHSL1	0	0	0	3	3	3	0	0	0	0	0	0	41.797	0	0	0	14.2	14.2	13	0	0	0	0	0	0	0	0	0	46388000	40955000	62101000	0	0	0	0	0	0
O75663-2	TIP41-like protein	TIPRL	0	0	0	3	3	3	0	0	0	2	2	1	33.27	0	0	0	23.6	23.6	23.6	0	0	0	11.8	11.8	6.7	0	0	0	32598000	34878000	37890000	0	0	0	36927000	30884000	32726000
P62263	40S ribosomal protein S14	RPS14	0	0	0	3	3	3	0	0	0	1	1	1	45.949	0	0	0	29.1	29.1	29.8	0	0	0	6.6	8.6	8.6	0	0	0	81339000	91150000	102180000	0	0	0	0	0	0
P62633-2	Cellular nucleic acid-binding protein	CNBP	0	0	0	3	3	3	0	0	0	2	2	1	84.187	0	0	0	24.1	24.1	22.9	0	0	0	15.3	15.3	8.2	0	0	0	122590000	144650000	148580000	0	0	0	105150000	97846000	0
Q969Q6	Serine/threonine-protein phosphatase 2A regulatory subunit B subunit gamma	PPP2R3C	0	0	0	3	3	3	0	0	0	0	0	0	29.216	0	0	0	8.6	7.3	7.7	0	0	0	0	0	0	0	0	0	30746000	34451000	26595000	0	0	0	0	0	0
Q9Y3U8	60S ribosomal protein L36	RPL36	0	0	0	3	3	3	0	0	0	3	3	3	32.958	0	0	0	29.5	29.5	29.5	0	0	0	29.5	29.5	29.5	0	0	0	124020000	129090000	124860000	0	0	0	81722000	67569000	73272000
A6NE05	60S ribosomal protein L26;60S ribosomal protein L26-like 1	RPL26	0	0	0	3	3	5	0	0	0	2	2	2	32.522	0	0	0	15.7	15.7	30.7	0	0	0	10.5	10.5	10.5	0	0	0	109310000	107840000	85617000	0	0	0	55681000	55873000	46247000
E5RI99	60S ribosomal protein L30	RPL30	0	0	0	3	3	5	0	0	0	4	2	3	61.859	0	0	0	41.2	41.2	57.9	0	0	0	50.9	24.6	34.2	0	0	0	168840000	169450000	135700000	0	0	0	86514000	94073000	96427000
P52747-2	Zinc finger protein 143	ZNF143	0	0	0	3	3	5	0	0	0	0	1	0	39.506	0	0	0	9.1	9.1	13.7	0	0	0	0	4	0	0	0	0	79223000	75444000	80976000	0	0	0	0	0	0
H0YEN5	40S ribosomal protein S2	RPS2	0	0	0	3	3	5	0	0	0	0	1	1	45.197	0	0	0	20.5	18.5	30.3	0	0	0	0	6.2	6.2	0	0	0	151390000	149620000	144210000	0	0	0	0	0	0
B4DM74	60S ribosomal protein L18a	RPL18A	0	0	0	3	4	3	0	0	0	3	3	2	38.389	0	0	0	24	29.2	24	0	0	0	24	24	15.6	0	0	0	129060000	114950000	145840000	0	0	0	89311000	79137000	67752000
P60866	40S ribosomal protein S20	RPS20	0	0	0	3	4	3	0	0	0	3	3	3	36.579	0	0	0	25.2	28.6	28.6	0	0	0	25.2	25.2	25.2	0	0	0	81317000	72403000	114160000	0	0	0	75122000	61480000	59663000
Q9NVH2-3	Integrator complex subunit 7	INTS7	0	0	0	3	4	3	0	0	0	0	0	0	49.75	0	0	0	3.3	5.9	4.7	0	0	0	0	0	0	0	0	0	28919000	26528000	0	0	0	0	0	0	0
D6RG13	40S ribosomal protein S3a	RPS3A	0	0	0	3	4	5	0	0	0	1	3	2	54.632	0	0	0	17	20.6	26.9	0	0	0	7.6	17	13.5	0	0	0	89596000	89548000	72106000	0	0	0	0	46343000	52827000
Q75QN2-2	Integrator complex subunit 8	INTS8	0	0	0	3	5	5	0	0	0	0	0	0	57.555	0	0	0	3	5	6.1	0	0	0	0	0	0	0	0	0	35823000	33843000	32937000	0	0	0	0	0	0
Q5VTI5	Pleckstrin homology domain-containing family A member 6	PLEKHA6	0	0	0	3	5	8	0	0	0	4	4	3	106.37	0	0	0	4	6.2	8.9	0	0	0	4.4	4.1	3.7	0	0	0	31697000	33689000	64199000	0	0	0	64949000	54630000	46573000
P62829	60S ribosomal protein L23	RPL23	0	0	0	4	1	4	0	0	0	1	1	1	42.995	0	0	0	43.6	14.3	37.9	0	0	0	14.3	14.3	14.3	0	0	0	183700000	171200000	187340000	0	0	0	0	0	0
F8W6V8	Keratin, type II cuticular Hb6;Keratin, type II cuticular Hb1;Putative keratin-87 protein;Keratin, type II cuticular Hb3;Keratin, type II cuticular Hb5	KRT86	0	0	0	4	2	5	0	0	0	0	0	0	63.863	0	0	0	10.3	6.2	9.7	0	0	0	0	0	0	0	0	0	49500000	48129000	0	0	0	0	0	0	0
E7EPB3	60S ribosomal protein L14	RPL14	0	0	0	4	3	3	0	0	0	3	3	3	45.536	0	0	0	36.3	28.2	26.6	0	0	0	28.2	28.2	28.2	0	0	0	199500000	177640000	165060000	0	0	0	142710000	135010000	128760000
P40429	60S ribosomal protein L13a;Putative 60S ribosomal protein L13a protein RPL13AP3	RPL13A	0	0	0	4	3	3	0	0	0	1	2	2	42.612	0	0	0	20.7	15.3	15.3	0	0	0	5.9	11.3	11.3	0	0	0	96731000	93799000	139090000	0	0	0	0	71893000	69099000
P18124	60S ribosomal protein L7	RPL7	0	0	0	4	3	4	0	0	0	2	3	2	69.38	0	0	0	19.8	16.1	20.6	0	0	0	11.7	16.1	11.7	0	0	0	126070000	138540000	137550000	0	0	0	103110000	82559000	101190000
P05387	60S acidic ribosomal protein P2	RPLP2	0	0	0	4	3	6	0	0	0	1	1	0	86.025	0	0	0	55.7	40.9	91.3	0	0	0	13.9	10.4	0	0	0	0	281320000	317570000	242130000	0	0	0	0	0	0
E7EPC9	Eukaryotic translation initiation factor 4B	EIF4B	0	0	0	4	3	8	0	0	0	3	3	3	74.413	0	0	0	9	5.5	15.8	0	0	0	5.5	5.5	5.5	0	0	0	78039000	67956000	121090000	0	0	0	108720000	95268000	93181000
Q6P9B9	Integrator complex subunit 5	INTS5	0	0	0	4	4	1	0	0	0	0	0	0	33.41	0	0	0	4.6	4.6	1	0	0	0	0	0	0	0	0	0	47707000	54391000	0	0	0	0	0	0	0
F8VVM2	Phosphate carrier protein, mitochondrial	SLC25A3	0	0	0	4	4	3	0	0	0	4	4	4	36.901	0	0	0	12.3	12.3	9.9	0	0	0	12.3	12.3	12.3	0	0	0	76304000	78084000	167130000	0	0	0	165350000	151770000	154210000
Q9H0H0	Integrator complex subunit 2	INTS2	0	0	0	4	4	3	0	0	0	0	0	0	45.038	0	0	0	3.4	3.6	3.6	0	0	0	0	0	0	0	0	0	25924000	30117000	0	0	0	0	0	0	0
Q9NXV2	BTB/POZ domain-containing protein KCTD5	KCTD5	0	0	0	4	4	3	0	0	0	5	5	4	62.018	0	0	0	29.1	29.1	21.8	0	0	0	34.2	34.2	29.1	0	0	0	55344000	57021000	61033000	0	0	0	121250000	105450000	118930000
E7EN59	Protein tyrosine phosphatase domain-containing protein 1	PTPDC1	0	0	0	4	4	4	0	0	0	1	2	2	46.759	0	0	0	7.2	5.9	6.9	0	0	0	1.2	3.7	3	0	0	0	42105000	47889000	34727000	0	0	0	0	0	37947000
P62277	40S ribosomal protein S13	RPS13	0	0	0	4	4	4	0	0	0	3	3	3	43.939	0	0	0	29.1	29.1	29.1	0	0	0	21.2	21.2	21.2	0	0	0	150240000	171820000	132790000	0	0	0	93736000	90888000	89536000
Q5THK1	Protein PRR14L	PRR14L	0	0	0	4	4	4	0	0	0	1	1	0	43.166	0	0	0	2.3	2.3	2.3	0	0	0	0.5	0.5	0	0	0	0	36608000	35623000	28877000	0	0	0	0	0	0
G3V203	60S ribosomal protein L18	RPL18	0	0	0	4	4	6	0	0	0	4	4	4	76.755	0	0	0	28.7	28.7	39.6	0	0	0	28.7	28.7	28.7	0	0	0	279850000	252280000	282170000	0	0	0	189540000	172860000	179190000
Q9BRV8	Suppressor of IKBKE 1	SIKE1	0	0	0	4	4	8	0	0	0	3	2	3	88.468	0	0	0	27.5	27.5	48.8	0	0	0	17.9	13.5	23.2	0	0	0	73517000	62077000	90695000	0	0	0	56632000	0	53416000
P61353	60S ribosomal protein L27	RPL27	0	0	0	4	5	4	0	0	0	4	3	3	48.619	0	0	0	36	42.6	36	0	0	0	27.2	20.6	20.6	0	0	0	173330000	186490000	183360000	0	0	0	101510000	92408000	73822000
P30050	60S ribosomal protein L12	RPL12	0	0	0	4	5	5	0	0	0	3	4	3	109.76	0	0	0	33.3	43	43	0	0	0	24.2	33.9	24.2	0	0	0	169260000	180780000	149450000	0	0	0	97304000	90699000	99102000
Q66LE6	Serine/threonine-protein phosphatase 2A 55 kDa regulatory subunit B delta isoform	PPP2R2D	0	0	0	4	5	6	0	0	0	5	4	5	116.13	0	0	0	33.8	36.4	36.9	0	0	0	36.4	30	36.4	0	0	0	1397200000	1425600000	971030000	0	0	0	902690000	1023600000	962650000
F5H1G9	Abl interactor 1	ABI1	0	0	0	4	7	6	0	0	0	1	2	1	75.061	0	0	0	14.5	26.9	22.6	0	0	0	3	5.3	3	0	0	0	112380000	115730000	122480000	0	0	0	0	31938000	0
H0YG33	Heat shock 70 kDa protein 1A	HSPA1A	0	0	0	5	5	1	0	0	0	0	0	0	35.925	0	0	0	11.4	11.4	4	1.8	1.8	1.8	1.8	1.8	1.8	0	0	0	54002000	59762000	0	0	0	0	0	0	0
E7ETA0	Nuclease-sensitive element-binding protein 1;Y-box-binding protein 3;Y-box-binding protein 2	YBX1	0	0	0	5	5	3	0	0	0	1	2	1	51.532	0	0	0	27.1	27.1	15	0	0	0	6.1	9.6	6.1	0	0	0	61593000	59794000	80632000	0	0	0	0	42590000	0
P18621	60S ribosomal protein L17	RPL17	0	0	0	5	5	3	0	0	0	2	2	2	44.407	0	0	0	37	37	22.8	0	0	0	13	13	13	0	0	0	113540000	143490000	106130000	0	0	0	103200000	74803000	76080000
A8MXA8	60S ribosomal protein L23a	RPL23A	0	0	0	5	5	4	0	0	0	1	3	2	37.813	0	0	0	35.4	35.4	26.6	0	0	0	8.2	21.5	15.2	0	0	0	114310000	120200000	102560000	0	0	0	0	69185000	61141000
Q9Y446	Plakophilin-3	PKP3	0	0	0	5	5	6	0	0	0	0	0	0	49.463	0	0	0	7.4	7.7	8.4	0	0	0	0	0	0	0	0	0	41081000	43086000	28167000	0	0	0	0	0	0
P62906	60S ribosomal protein L10a	RPL10A	0	0	0	5	6	4	0	0	0	4	2	2	59.56	0	0	0	29	29.5	21.7	0	0	0	21.7	9.2	9.2	0	0	0	177250000	219280000	194270000	0	0	0	110750000	99590000	98331000
Q9NVR7	TBCC domain-containing protein 1	TBCCD1	0	0	0	5	6	6	0	0	0	6	5	6	75.615	0	0	0	9.5	12.4	13.3	0	0	0	12.4	9.5	12.4	0	0	0	165370000	169520000	150790000	0	0	0	170710000	163440000	170960000
A4D1K4	Striatin-interacting protein 2	STRIP2	0	0	0	5	7	5	0	0	0	2	2	3	70.537	0	0	0	8.4	10.5	8.5	0	0	0	3.2	4.1	5.2	0	0	0	55182000	60481000	66884000	0	0	0	61042000	54449000	67303000
E9PIR9	Absent in melanoma 1-like protein	AIM1L	0	0	0	5	7	7	0	0	0	0	0	0	103.18	0	0	0	8	12.6	10.5	0	0	0	0	0	0	0	0	0	105090000	114730000	113800000	0	0	0	0	0	0
Q9H0K1	Serine/threonine-protein kinase SIK2	SIK2	0	0	0	6	3	5	0	0	0	5	3	3	62.311	0	0	0	7.7	3.8	5.9	0	0	0	6.3	3.8	3.8	0	0	0	56001000	52673000	33132000	0	0	0	44727000	53748000	53709000
P62249	40S ribosomal protein S16	RPS16	0	0	0	6	4	4	0	0	0	3	3	3	51.448	0	0	0	39.7	26	25.3	0	0	0	17.8	17.8	17.8	0	0	0	109820000	116130000	97227000	0	0	0	89612000	92307000	93825000
Q13464	Rho-associated protein kinase 1	ROCK1	0	0	0	6	5	5	0	0	0	0	0	0	63.08	0	0	0	4.4	3.8	4.3	0	0	0	0	0	0	0	0	0	39997000	37547000	40175000	0	0	0	0	0	0
B4E3E8	ATP-dependent RNA helicase DDX3X;ATP-dependent RNA helicase DDX3Y	DDX3X	0	0	0	6	5	6	0	0	0	4	6	5	53.098	0	0	0	10.7	8.7	10.5	0	0	0	7.3	10.5	9	0	0	0	91847000	94512000	58078000	0	0	0	46482000	57890000	55765000
E7EWF1	60S ribosomal protein L4	RPL4	0	0	0	6	5	6	0	0	0	2	3	4	77.784	0	0	0	20.7	13.3	18.5	0	0	0	5.7	8.6	12.1	0	0	0	270410000	249010000	216350000	0	0	0	92025000	141100000	142540000
O75688	Protein phosphatase 1B	PPM1B	0	0	0	6	5	8	0	0	0	10	10	9	125.05	0	0	0	16.5	12.5	21.7	0	0	0	27.3	27.3	24.2	0	0	0	131680000	151270000	159940000	0	0	0	298900000	290370000	266850000
Q9UL03-3	Integrator complex subunit 6	INTS6	0	0	0	6	6	4	0	0	0	0	0	0	77.735	0	0	0	9.8	9.7	4.8	0	0	0	0	0	0	0	0	0	72434000	73312000	43349000	0	0	0	0	0	0
B3KX72	Heterogeneous nuclear ribonucleoprotein U	HNRNPU	0	0	0	6	6	5	0	0	0	0	0	0	65.237	0	0	0	11.1	11.1	9.9	0	0	0	0	0	0	0	0	0	86499000	85178000	83139000	0	0	0	0	0	0
Q5JR95	40S ribosomal protein S8	RPS8	0	0	0	6	6	5	0	0	0	3	3	4	101.14	0	0	0	36.7	36.7	30.9	0	0	0	17	17	25	0	0	0	264130000	255650000	237540000	0	0	0	132000000	133420000	141190000
P05388	60S acidic ribosomal protein P0;60S acidic ribosomal protein P0-like	RPLP0	0	0	0	6	6	7	0	0	0	3	2	1	70.924	0	0	0	23	22.4	29	0	0	0	10.4	6.9	3.8	0	0	0	247760000	257450000	259840000	0	0	0	119070000	132980000	0
Q8WVX9	Fatty acyl-CoA reductase 1	FAR1	0	0	0	6	6	7	0	0	0	1	1	2	85.438	0	0	0	13	13	15.7	0	0	0	2.3	2.3	4.7	0	0	0	152890000	143470000	139490000	0	0	0	0	0	47680000
Q9P270	SLAIN motif-containing protein 2	SLAIN2	0	0	0	6	6	7	0	0	0	3	2	4	63.165	0	0	0	16.9	14.1	15.7	0	0	0	7.7	5.7	9.6	0	0	0	69256000	68293000	81867000	0	0	0	59990000	56862000	58666000
Q9BSV6	tRNA-splicing endonuclease subunit Sen34	TSEN34	0	0	0	6	7	4	0	0	0	3	4	2	76.942	0	0	0	22.9	28.4	14.5	0	0	0	10.3	16.1	7.4	0	0	0	114430000	126320000	99130000	0	0	0	75148000	71816000	71000000
Q9BXL8	Cell division cycle-associated protein 4	CDCA4	0	0	0	7	6	4	0	0	0	7	7	6	85.428	0	0	0	39	29.9	19.5	0	0	0	39	39	32.4	0	0	0	222550000	210230000	189990000	0	0	0	491160000	552270000	523920000
Q9NTX5-2	Ethylmalonyl-CoA decarboxylase	ECHDC1	0	0	0	7	6	6	0	0	0	2	2	2	103.57	0	0	0	30.6	27.9	28.6	0	0	0	9	9	9	0	0	0	440460000	393300000	356440000	0	0	0	69667000	82626000	71670000
P08670	Vimentin	VIM	0	0	0	7	6	8	0	0	0	10	12	11	105.99	0	0	0	16.5	15.7	17.8	0	0	0	24.5	31.5	28.5	0	0	0	139960000	128400000	121220000	0	0	0	278430000	303340000	297220000
P39023	60S ribosomal protein L3	RPL3	0	0	0	7	6	8	0	0	0	1	3	3	79.115	0	0	0	21.6	19.6	21.1	0	0	0	2.2	11.7	11.7	0	0	0	141870000	136310000	187400000	0	0	0	0	80799000	93239000
E7ET48		AIM1L	0	0	0	7	6	10	0	0	0	0	0	0	87.009	0	0	0	21.2	19.7	24.9	0	0	0	0	0	0	0	0	0	94380000	79364000	105540000	0	0	0	0	0	0
O95684-2	FGFR1 oncogene partner	FGFR1OP	0	0	0	7	7	5	0	0	0	3	3	2	109.15	0	0	0	26.4	26.4	17.2	0	0	0	9	9.5	6.9	0	0	0	121900000	148080000	75522000	0	0	0	70966000	66859000	34444000
Q9Y3A3-3	MOB-like protein phocein	MOB4	0	0	0	7	7	7	0	0	0	5	7	5	197.22	0	0	0	45.1	45.1	45.1	0	0	0	29.4	45.1	29.4	0	0	0	971250000	1077500000	1121400000	0	0	0	1083000000	950910000	984470000
E7EX81	Nucleolin	NCL	0	0	0	7	7	8	0	0	0	1	1	0	81.266	0	0	0	14.5	16.6	15.4	0	0	0	1.5	1.5	0	0	0	0	168800000	187710000	138990000	0	0	0	0	0	0
Q6UUV7-3	CREB-regulated transcription coactivator 3	CRTC3	0	0	0	7	7	9	0	0	0	2	0	0	169.51	0	0	0	19.4	19.4	20.2	0	0	0	5.2	0	0	0	0	0	280440000	282620000	242230000	0	0	0	54058000	0	0
A0JP02	Pleckstrin homology domain-containing family A member 5	PLEKHA5	0	0	0	7	7	10	0	0	0	10	7	7	171.12	0	0	0	13.2	12.1	16.7	0	0	0	17.6	12	12.8	0	0	0	136290000	146140000	124680000	0	0	0	223310000	217540000	223230000
Q8WUM9	Sodium-dependent phosphate transporter 1	SLC20A1	0	0	0	7	8	6	0	0	0	0	0	0	112.51	0	0	0	14.9	16.5	12.5	0	0	0	0	0	0	0	0	0	144170000	142030000	144230000	0	0	0	0	0	0
P11940-2	Polyadenylate-binding protein 1;Polyadenylate-binding protein	PABPC1	0	0	0	8	7	5	0	0	0	2	2	2	68.416	0	0	0	17.7	15.4	11.5	0	0	0	4.4	4.8	4.8	0	0	0	98981000	95642000	69944000	0	0	0	32345000	40843000	40975000
P12236	ADP/ATP translocase 3;ADP/ATP translocase 3, N-terminally processed;ADP/ATP translocase 1	SLC25A6	0	0	0	8	7	6	0	0	0	6	6	5	71.058	0	0	0	28.9	23.8	19.5	0	0	0	21.1	21.1	18.5	0	0	0	400960000	440060000	381170000	0	0	0	339020000	314510000	305650000
P62424	60S ribosomal protein L7a	RPL7A	0	0	0	8	7	7	0	0	0	4	4	4	112.83	0	0	0	28.2	27.4	27.1	0	0	0	17.3	17.3	17.3	0	0	0	269400000	287460000	255750000	0	0	0	147290000	139280000	136150000
Q9Y5P8	Serine/threonine-protein phosphatase 2A regulatory subunit B subunit beta	PPP2R3B	0	0	0	8	7	10	0	0	0	7	7	7	111.91	0	0	0	18.8	16.3	21.2	0	0	0	16.3	16.3	16.3	0	0	0	274040000	287770000	282660000	0	0	0	338910000	299710000	303650000
Q9Y375	Complex I intermediate-associated protein 30, mitochondrial	NDUFAF1	0	0	0	8	8	7	0	0	0	1	0	0	89.789	0	0	0	31.8	31.8	25.7	0	0	0	3.4	0	0	0	0	0	222580000	210750000	205850000	0	0	0	0	0	0
Q96E09	Protein FAM122A	FAM122A	0	0	0	8	8	8	0	0	0	7	6	7	216.44	0	0	0	46.7	46.7	46.7	0	0	0	36.6	30.7	40.8	0	0	0	1515500000	1512500000	1225400000	0	0	0	1156200000	1183200000	1109500000
P60510	Serine/threonine-protein phosphatase 4 catalytic subunit	PPP4C	0	0	0	8	9	7	0	0	0	9	8	9	127.64	0	0	0	37.8	43	36.2	0	0	0	43	42.3	43	0	0	0	309420000	308400000	297830000	0	0	0	438890000	444280000	478790000
Q8N201	Integrator complex subunit 1	INTS1	0	0	0	8	10	10	0	0	0	0	0	0	118.15	0	0	0	4.5	5.8	5.3	0	0	0	0	0	0	0	0	0	94457000	98973000	67661000	0	0	0	0	0	0
P42704	Leucine-rich PPR motif-containing protein, mitochondrial	LRPPRC	0	0	0	9	6	8	0	0	0	2	2	1	103.94	0	0	0	7.4	4.6	6.8	0	0	0	1.1	1.4	0.6	0	0	0	71333000	71239000	52844000	0	0	0	0	0	0
Q5T6W5	Heterogeneous nuclear ribonucleoprotein K	HNRNPK	0	0	0	9	7	8	0	0	0	4	7	4	97.603	0	0	0	26.6	24.5	25.5	0	0	0	13.1	23.6	15.2	0	0	0	201760000	182150000	163920000	0	0	0	100750000	113370000	121520000
P62701	40S ribosomal protein S4, X isoform	RPS4X	0	0	0	9	8	6	0	0	0	4	6	6	82.244	0	0	0	35	35	27	0	0	0	18.3	28.5	28.5	0	0	0	189440000	197770000	165900000	0	0	0	130320000	121980000	125920000
Q9NVK5	FGFR1 oncogene partner 2	FGFR1OP2	0	0	0	9	8	7	0	0	0	5	6	4	142.82	0	0	0	42.7	37.9	37.5	0	0	0	21.3	26.9	15	0	0	0	147940000	131500000	134790000	0	0	0	99267000	78174000	95946000
Q15173	Serine/threonine-protein phosphatase 2A 56 kDa regulatory subunit beta isoform	PPP2R5B	0	0	0	9	8	8	0	0	0	9	10	9	132.06	0	0	0	28	26.2	24.1	0	0	0	28	28.2	28	0	0	0	2633700000	2710000000	2657900000	0	0	0	4291900000	4723300000	4658000000
F8W181	60S ribosomal protein L6	RPL6	0	0	0	9	9	7	0	0	0	7	6	7	90.697	0	0	0	41.2	41.2	33.2	0	0	0	29.6	23.9	29.6	0	0	0	196610000	193730000	237430000	0	0	0	154470000	146880000	145230000
O60343-2	TBC1 domain family member 4	TBC1D4	0	0	0	9	9	11	0	0	0	1	2	1	96.713	0	0	0	8.9	8.9	10.5	0	0	0	0.6	2.1	1.1	0	0	0	140280000	136260000	120630000	0	0	0	0	33719000	0
Q96N67-4	Dedicator of cytokinesis protein 7	DOCK7	0	0	0	9	11	9	0	0	0	4	5	5	152.28	0	0	0	5.9	7	6.1	0	0	0	2.1	2.8	3	0	0	0	100120000	114400000	97974000	0	0	0	126890000	99280000	142350000
B4DR80	Serine/threonine-protein kinase 24;Serine/threonine-protein kinase 24 36 kDa subunit;Serine/threonine-protein kinase 24 12 kDa subunit	STK24	0	0	0	10	10	8	0	0	0	4	4	5	122.02	0	0	0	32.8	32.8	23.3	0	0	0	11.7	11.7	14.8	0	0	0	288050000	297730000	216360000	0	0	0	125630000	128420000	135220000
Q93052	Lipoma-preferred partner	LPP	0	0	0	10	10	8	0	0	0	7	7	7	143.09	0	0	0	28.9	29.2	22.5	0	0	0	18.8	18.8	18.8	0	0	0	298370000	312100000	348010000	0	0	0	397070000	358000000	363240000
Q9BQ95	Evolutionarily conserved signaling intermediate in Toll pathway, mitochondrial	ECSIT	0	0	0	10	10	11	0	0	0	1	1	1	140.31	0	0	0	29	29	35.5	0	0	0	3.9	3.9	3.9	0	0	0	392060000	377130000	310560000	0	0	0	0	0	0
P23458	Tyrosine-protein kinase JAK1	JAK1	0	0	0	11	9	5	0	0	0	2	3	3	100.52	0	0	0	11.6	9.5	5	0	0	0	2	3.3	3.1	0	0	0	84436000	100230000	66414000	0	0	0	0	55187000	0
G3V5W5	Protein arginine N-methyltransferase 5;Protein arginine N-methyltransferase 5, N-terminally processed;Protein arginine N-methyltransferase 5	PRMT5	0	0	0	11	9	11	0	0	0	8	9	5	122.21	0	0	0	22.6	16.5	20.6	0	0	0	13.7	16.5	7.1	0	0	0	209790000	209500000	224360000	0	0	0	196820000	185220000	192110000
E7EU22	Centrosome-associated protein 350	CEP350	0	0	0	11	11	9	0	0	0	1	2	1	121.4	0	0	0	4.6	4.5	3.5	0	0	0	0.3	0.7	0.3	0	0	0	101280000	98643000	56470000	0	0	0	0	25854000	0
Q15208	Serine/threonine-protein kinase 38	STK38	0	0	0	12	12	14	0	0	0	15	15	15	214.72	0	0	0	33.8	33.8	35.5	0	0	0	35.9	35.9	41.1	0	0	0	745320000	743410000	737300000	0	0	0	3954400000	3814900000	3654100000
Q9UGP4	LIM domain-containing protein 1	LIMD1	0	0	0	12	13	16	0	0	0	13	12	12	284.18	0	0	0	25.4	33.6	39.1	0	0	0	31.4	29.6	27.5	0	0	0	600620000	604810000	570350000	0	0	0	578570000	621540000	615100000
Q9Y570	Protein phosphatase methylesterase 1	PPME1	0	0	0	13	12	13	0	0	0	12	13	12	323.31	0	0	0	35.2	33.2	38.3	0	0	0	36.8	35.2	33.2	0	0	0	4319400000	4512800000	3949900000	0	0	0	5647000000	5692700000	5755600000
Q9Y4B5	Microtubule cross-linking factor 1	MTCL1	0	0	0	13	13	12	0	0	0	52	54	53	323.31	0	0	0	9.7	10.2	9.1	0	0	0	36.4	38.3	37.6	0	0	0	137030000	99985000	126400000	0	0	0	2842700000	2808800000	2496300000
Q6ZN33	Serine/threonine-protein phosphatase 2A 56 kDa regulatory subunit gamma isoform	PPP2R5C	0	0	0	14	13	17	0	0	0	12	12	12	323.31	0	0	0	46.3	39.8	50.4	0	0	0	38.1	39.4	38.1	0	0	0	4491100000	4645700000	3979000000	0	0	0	3741300000	4086700000	3990000000
P67775	Serine/threonine-protein phosphatase 2A catalytic subunit alpha isoform	PPP2CA	0	0	0	15	13	16	0	0	0	15	13	14	323.31	0	0	0	65.7	56.3	68	0	0	0	62.1	54	60.8	0	0	0	12870000000	12433000000	11270000000	0	0	0	15331000000	16148000000	16560000000
Q8TF05-2	Serine/threonine-protein phosphatase 4 regulatory subunit 1	PPP4R1	0	0	0	15	15	15	0	0	0	14	13	11	188.33	0	0	0	23.6	25.1	22.8	0	0	0	20.4	19.9	16.5	0	0	0	356100000	355970000	300560000	0	0	0	420500000	448550000	450610000
Q86W92-4	Liprin-beta-1	PPFIBP1	0	0	0	15	16	11	0	0	0	10	13	12	161.6	0	0	0	21.6	22.3	14.5	0	0	0	13.6	16.3	16	0	0	0	260210000	264600000	296420000	0	0	0	312600000	307030000	287040000
Q14134-2	Tripartite motif-containing protein 29	TRIM29	0	0	0	16	17	15	0	0	0	0	0	0	245.34	0	0	0	35.3	36.7	28.2	0	0	0	0	0	0	0	0	0	962900000	958420000	1031200000	0	0	0	0	0	0
Q9Y2A7	Nck-associated protein 1	NCKAP1	0	0	0	17	15	19	0	0	0	4	4	5	216.39	0	0	0	21	19.4	19.5	0	0	0	4.5	4.4	5.9	0	0	0	467500000	419770000	429350000	0	0	0	72657000	69313000	99837000
Q16204	Coiled-coil domain-containing protein 6	CCDC6	0	0	0	17	16	21	0	0	0	19	19	20	323.31	0	0	0	46	41.1	50.2	0	0	0	49.4	49.4	49.4	0	0	0	3507600000	3299200000	3864000000	0	0	0	9682900000	9458800000	9610400000
Q9BXF6	Rab11 family-interacting protein 5	RAB11FIP5	0	0	0	17	17	20	0	0	0	9	9	10	323.31	0	0	0	49	49	50.7	0	0	0	25.4	27.1	28.2	0	0	0	801190000	841820000	803980000	0	0	0	411900000	427010000	387030000
P22830	Ferrochelatase, mitochondrial	FECH	0	0	0	17	18	18	0	0	0	10	12	12	323.31	0	0	0	51.1	53	48.7	0	0	0	31.2	34.8	34.8	0	0	0	1500600000	1529100000	1714000000	0	0	0	873180000	761010000	716540000
Q16537	Serine/threonine-protein phosphatase 2A 56 kDa regulatory subunit epsilon isoform	PPP2R5E	0	0	0	18	17	16	0	0	0	17	16	16	292.3	0	0	0	44.3	39.6	44.3	0	0	0	39.6	39.6	39.6	0	0	0	9806500000	10349000000	9263300000	0	0	0	18492000000	18292000000	17893000000
Q13033	Striatin-3	STRN3	0	0	0	18	18	19	0	0	0	17	17	18	323.31	0	0	0	33.2	33.4	34.6	0	0	0	33.2	33.2	33.2	0	0	0	3059200000	3147200000	2934600000	0	0	0	3192000000	3164800000	3240600000
Q9NRL3	Striatin-4	STRN4	0	0	0	18	18	22	0	0	0	18	18	18	323.31	0	0	0	33.9	33.9	38.9	0	0	0	33.9	33.9	33.9	0	0	0	1716500000	1753900000	1894700000	0	0	0	2504400000	2394700000	2322900000
Q5T5P2	Sickle tail protein homolog	KIAA1217	0	0	0	19	16	24	0	0	0	0	0	0	239.26	0	0	0	13.1	10.7	15.7	0	0	0	0	0	0	0	0	0	334290000	323580000	316590000	0	0	0	0	0	0
Q15172	Serine/threonine-protein phosphatase 2A 56 kDa regulatory subunit alpha isoform	PPP2R5A	0	0	0	21	19	20	0	0	0	17	16	17	323.31	0	0	0	48.4	41.8	43.2	0	0	0	34.8	32.9	34.8	0	0	0	8859100000	9072900000	8136300000	0	0	0	6025300000	5840900000	5882000000
Q5SYE7-2	NHS-like protein 1	NHSL1	0	0	0	21	21	29	0	0	0	7	7	6	323.31	0	0	0	23.4	23.4	30.9	0	0	0	7.7	7	5.8	0	0	0	886970000	822280000	1200500000	0	0	0	213890000	172450000	157800000
Q9P2B4	CTTNBP2 N-terminal-like protein	CTTNBP2NL	0	0	0	21	22	22	0	0	0	18	19	18	323.31	0	0	0	44.6	46.3	46.8	0	0	0	40.7	42.1	41.8	0	0	0	1655600000	1726400000	1825200000	0	0	0	1780400000	1704400000	1667200000
P52732	Kinesin-like protein KIF11	KIF11	0	0	0	22	17	18	0	0	0	20	23	19	286.43	0	0	0	23.8	17.7	18.7	0	0	0	20.6	24.7	19.5	0	0	0	355460000	318720000	435060000	0	0	0	701970000	587020000	574750000
Q5VSL9	Striatin-interacting protein 1	STRIP1	0	0	0	22	19	21	0	0	0	17	17	18	323.31	0	0	0	36.4	31.1	36.1	0	0	0	29.4	29.4	29.5	0	0	0	1137100000	1062900000	959050000	0	0	0	922910000	1079200000	1113300000
Q5VY93	Rho guanine nucleotide exchange factor 2	ARHGEF2	0	0	0	22	24	20	0	0	0	25	25	22	323.31	0	0	0	27.5	31.5	26.7	0	0	0	29	29.5	27.5	0	0	0	799310000	815560000	667740000	0	0	0	1121100000	1130300000	1068100000
Q14BN4-2	Sarcolemmal membrane-associated protein	SLMAP	0	0	0	24	24	24	0	0	0	9	13	9	323.31	0	0	0	28.6	30.6	31	0	0	0	11	16.7	11.9	0	0	0	548030000	591370000	743600000	0	0	0	314800000	317770000	243120000
O75145-2	Liprin-alpha-3	PPFIA3	0	0	0	24	24	25	0	0	0	0	0	0	323.31	0	0	0	29.9	30	33.1	0	0	0	3	3	3	0	0	0	761370000	725930000	663940000	0	0	0	0	0	0
O43815	Striatin	STRN	0	0	0	25	25	29	0	0	0	22	23	23	323.31	0	0	0	44	46.9	50	0	0	0	40.1	41.5	42.1	0	0	0	4919900000	5004800000	4480100000	0	0	0	2835600000	2977100000	3041700000
Q7L576	Cytoplasmic FMR1-interacting protein 1	CYFIP1	0	0	0	27	27	31	0	0	0	9	6	7	323.31	0	0	0	24.5	24.8	28.7	0	0	0	7.7	5.4	6.1	0	0	0	670110000	670270000	756080000	0	0	0	165380000	106860000	134170000
P63151	Serine/threonine-protein phosphatase 2A 55 kDa regulatory subunit B alpha isoform	PPP2R2A	0	0	0	28	28	31	0	0	0	22	20	21	323.31	0	0	0	67.8	67.8	77.2	0	0	0	53.9	51	57.5	0	0	0	36194000000	35369000000	33868000000	0	0	0	25678000000	23535000000	22011000000
B4DDF7	Serine/threonine-protein phosphatase 2A 65 kDa regulatory subunit A alpha isoform	PPP2R1A	0	0	0	29	29	29	0	0	0	28	29	29	323.31	0	0	0	67.5	63.9	61.3	0	0	0	57.7	58.7	58.7	0	0	0	74158000000	79065000000	66328000000	0	0	0	96635000000	93474000000	94706000000
Q14738	Serine/threonine-protein phosphatase 2A 56 kDa regulatory subunit delta isoform	PPP2R5D	0	0	0	32	32	32	0	0	0	30	32	31	323.31	0	0	0	61.6	58	59.6	0	0	0	53.5	58	56.8	0	0	0	30830000000	29395000000	31099000000	0	0	0	63866000000	62993000000	61695000000
Q13136-2	Liprin-alpha-1	PPFIA1	0	0	0	32	32	35	0	0	0	26	25	26	323.31	0	0	0	34.6	35.4	37.4	0	0	0	29.5	28.5	29.7	0	0	0	2873100000	2996500000	2674300000	0	0	0	2266700000	2318400000	2252800000
Q9Y4K1	Absent in melanoma 1 protein	AIM1	0	0	0	42	45	45	0	0	0	22	21	20	323.31	0	0	0	35.3	36.9	39.6	0	0	0	17.9	16.8	16.5	0	0	0	3351800000	3382500000	3436200000	0	0	0	1091400000	1131000000	1058500000
Q86XL3	Ankyrin repeat and LEM domain-containing protein 2	ANKLE2	0	0	0	46	46	50	0	0	0	42	42	41	323.31	0	0	0	59.3	59.2	62.2	0	0	0	56.1	56.1	55.2	0	0	0	8841300000	8798900000	9457500000	0	0	0	6342700000	5819100000	5533900000
A8MUB1	Tubulin alpha-4A chain	TUBA4A	0	0	0	3	2	1	0	0	1	0	0	0	21.223	0	0	0	31.4	26.8	22.4	0	0	6	10.6	10.6	10.6	0	0	0	37775000	0	0	0	0	0	0	0	0
Q06190	Serine/threonine-protein phosphatase 2A regulatory subunit B subunit alpha	PPP2R3A	0	0	0	28	26	27	0	0	1	24	26	27	323.31	0	0	0	32.8	29.7	28.1	0	0	0.6	25.4	28.6	30	0	0	0	1428900000	1416200000	1592000000	0	0	0	1784100000	1620900000	1604000000
Proteins identified with at least with two peptides in samples, but absent fom controls.

## Sheet: Common
Accession number	Protein names	Gene names	MCF10A GFP #1	MCF10A GFP #2	MCF10A GFP #3	MCF10A PPP2R1A #1	MCF10A PPP2R1A #2	MCF10A PPP2R1A #3	MDA GFP #1	MDA GFP #2	MDA GFP #3	MDA PPP2R1A #1	MDA PPP2R1A #2	MDA PPP2R1A #3
A0JP02	Pleckstrin homology domain-containing family A member 5	PLEKHA5	0	0	0	8.13446	8.16477	8.0958	0	0	0	8.34891	8.33754	8.34875
E7EN59	Protein tyrosine phosphatase domain-containing protein 1	PTPDC1	0	0	0	7.62433	7.68024	7.54067	0	0	0	0	0	7.57918
A4D1K4	Striatin-interacting protein 2	FAM40B	0	0	0	7.7418	7.78162	7.82532	0	0	0	7.78563	7.73599	7.82803
A6NE05	60S ribosomal protein L26;60S ribosomal protein L26-like 1	RPL26	0	0	0	8.03866	8.03278	7.93256	0	0	0	7.74571	7.7472	7.66508
F5H1G9	Abl interactor 1	ABI1	0	0	0	8.05069	8.06345	8.08807	0	0	0	0	7.50431	0
B2REB8	Protein SET	SET	0	0	0	8.03197	7.99916	7.9447	0	0	0	8.35671	8.37464	8.35841
A8MXA8	60S ribosomal protein L23a	RPL23A	0	0	0	8.05808	8.07991	8.01098	0	0	0	0	7.84001	7.78633
B4DDF7	Serine/threonine-protein phosphatase 2A 65 kDa regulatory subunit A alpha isoform	PPP2R1A	0	0	0	10.8702	10.898	10.8217	0	0	0	10.9851	10.9707	10.9764
B4DM74	60S ribosomal protein L18a	RPL18A	0	0	0	8.11079	8.06051	8.16388	0	0	0	7.9509	7.89838	7.83092
B4DR80	Serine/threonine-protein kinase 24;Serine/threonine-protein kinase 24 36 kDa subunit;Serine/threonine-protein kinase 24 12 kDa subunit	STK24	0	0	0	8.45947	8.47382	8.33518	0	0	0	8.09909	8.10863	8.13104
P60866	40S ribosomal protein S20	RPS20	0	0	0	7.91018	7.85976	8.05751	0	0	0	7.87577	7.78873	7.77571
P63151	Serine/threonine-protein phosphatase 2A 55 kDa regulatory subunit B alpha isoform	PPP2R2A	0	0	0	10.5586	10.5486	10.5298	0	0	0	10.4096	10.3717	10.3426
B4E3E8	ATP-dependent RNA helicase DDX3X;ATP-dependent RNA helicase DDX3Y	DDX3X	0	0	0	7.96307	7.97549	7.76401	0	0	0	7.66728	7.7626	7.74636
B7Z265	Kinesin-like protein KIF22	KIF22	0	0	0	7.24242	7.19254	7.07019	0	0	0	7.24937	7.35428	7.34126
E7EPB3	60S ribosomal protein L14	RPL14	0	0	0	8.29994	8.24954	8.21764	0	0	0	8.15445	8.13037	8.10978
Q9BWE0	Replication initiator 1	REPIN1	0	0	0	7.48494	7.48045	7.74614	0	0	0	8.08529	8.04265	7.99314
D3YTB1	60S ribosomal protein L32	RPL32	0	0	0	7.79457	7.80519	8.04317	0	0	0	7.77354	7.7414	7.70619
D6RG13	40S ribosomal protein S3a	RPS3A	0	0	0	7.95229	7.95206	7.85797	0	0	0	0	7.66598	7.72286
E5RI99	60S ribosomal protein L30	RPL30	0	0	0	8.22748	8.22904	8.13258	0	0	0	7.93709	7.97347	7.9842
E7EPC9	Eukaryotic translation initiation factor 4B	EIF4B	0	0	0	7.89231	7.83223	8.08311	0	0	0	8.03631	7.97895	7.96933
E7ETK0	40S ribosomal protein S24	RPS24	0	0	0	7.92677	7.87879	7.79897	0	0	0	0	7.60061	0
E7ETA0	Nuclease-sensitive element-binding protein 1;Y-box-binding protein 3;Y-box-binding protein 2	YBX1	0	0	0	7.78953	7.77666	7.90651	0	0	0	0	7.62931	0
E7EU22	Centrosome-associated protein 350	CEP350	0	0	0	8.00552	7.99407	7.75182	0	0	0	0	7.41253	0
G3V1A1	60S ribosomal protein L8	RPL8	0	0	0	7.85935	7.76631	7.9448	0	0	0	7.80165	7.68942	7.77876
E7EWF1	60S ribosomal protein L4	RPL4	0	0	0	8.43202	8.39622	8.33516	0	0	0	7.96391	8.14953	8.15394
F8VVM2	Phosphate carrier protein, mitochondrial	SLC25A3	0	0	0	7.88255	7.89256	8.22306	0	0	0	8.2184	8.18119	8.18811
Q5JP53	Tubulin beta chain	TUBB	0	0	0	8.93425	8.92217	8.84539	0	0	0	8.88239	8.8974	8.91881
Q9NRL3	Striatin-4	STRN4	0	0	0	9.23464	9.244	9.27754	0	0	0	9.3987	9.37925	9.36603
F8W181	60S ribosomal protein L6	RPL6	0	0	0	8.29361	8.2872	8.37554	0	0	0	8.18884	8.16696	8.16206
F8W7C6	60S ribosomal protein L10	RPL10	0	0	0	7.22068	7.30529	0	0	0	0	7.24761	7.21701	7.13264
G3V1U9	Tubulin alpha-1A chain;Tubulin alpha-1B chain;Tubulin alpha-3E chain;Tubulin alpha-3C/D chain	TUBA1A	0	0	0	8.9723	8.96522	8.89981	0	0	6.74527	8.9149	8.96454	8.94559
G3V203	60S ribosomal protein L18	RPL18	0	0	0	8.44693	8.40188	8.45051	0	0	0	8.2777	8.2377	8.25331
G3V5W5	Protein arginine N-methyltransferase 5;Protein arginine N-methyltransferase 5, N-terminally processed;Protein arginine N-methyltransferase 5	PRMT5	0	0	0	8.32179	8.32118	8.35094	0	0	0	8.29407	8.26769	8.28355
O15427	Monocarboxylate transporter 4	SLC16A3	0	0	0	6.95381	6.98644	6.94547	0	0	0	7.07122	0	7.09729
O43815	Striatin	STRN	0	0	0	9.69196	9.69939	9.65129	0	0	0	9.45265	9.47379	9.48312
O60343-2	TBC1 domain family member 4	TBC1D4	0	0	0	8.147	8.13437	8.08146	0	0	0	0	7.52787	0
O75663-2	TIP41-like protein	TIPRL	0	0	0	7.51319	7.54255	7.57852	0	0	0	7.56734	7.48973	7.51489
O75688	Protein phosphatase 1B	PPM1B	0	0	0	8.11952	8.17975	8.20396	0	0	0	8.47553	8.46295	8.42627
O95684-2	FGFR1 oncogene partner	FGFR1OP	0	0	0	8.086	8.1705	7.87807	0	0	0	7.85105	7.82516	7.53711
Q99878	Histone H2A type 1-J;Histone H2A type 1-H;Histone H2A.J;Histone H2A type 2-C;Histone H2A type 1-C;Histone H2A type 3;Histone H2A type 2-A;Histone H2A type 1-D;Histone H2A type 1;Histone H2A type 1-B/E;Histone H2A;Histone H2A.V;Histone H2A.Z;Histone H2A type 1-A;Histone H2AX	HIST1H2AJ	0	0	0	7.71037	7.67276	7.69376	0	0	0	7.58069	7.53983	7.4952
P05388	60S acidic ribosomal protein P0;60S acidic ribosomal protein P0-like	RPLP0	0	0	0	8.39403	8.41069	8.41471	0	0	0	8.0758	8.12379	0
Q9BYG9	Nucleophosmin	NPM1	0	0	0	8.23396	8.20884	8.21088	0	0	0	7.70467	0	0
P08670	Vimentin	VIM	0	0	0	8.146	8.10857	8.08357	0	0	0	8.44472	8.48193	8.47308
P16403	Histone H1.2;Histone H1.4;Histone H1.3	HIST1H1C	0	0	0	7.86353	7.8951	0	0	0	0	7.88632	7.814	7.73884
P11021	78 kDa glucose-regulated protein	HSPA5	0	0	0	7.84466	7.83551	7.75702	0	0	0	7.78435	7.86408	7.88249
P11940-2	Polyadenylate-binding protein 1;Polyadenylate-binding protein	PABPC1	0	0	0	7.99555	7.98065	7.84475	0	0	0	7.50981	7.61112	7.61252
P12236	ADP/ATP translocase 3;ADP/ATP translocase 3, N-terminally processed;ADP/ATP translocase 1	SLC25A6	0	0	0	8.6031	8.64351	8.58112	0	0	0	8.53023	8.49764	8.48522
P18124	60S ribosomal protein L7	RPL7	0	0	0	8.10061	8.14157	8.13846	0	0	0	8.0133	7.91676	8.00514
P18621	60S ribosomal protein L17	RPL17	0	0	0	8.05515	8.15682	8.02584	0	0	0	8.01368	7.87392	7.88127
P21796	Voltage-dependent anion-selective channel protein 1	VDAC1	0	0	0	7.92583	7.95005	7.95564	0	0	6.84073	7.58582	7.72278	7.72052
P22830	Ferrochelatase, mitochondrial	FECH	0	0	0	9.17627	9.18444	9.23401	0	0	0	8.9411	8.88139	8.85524
P23396	40S ribosomal protein S3	RPS3	0	0	0	8.61451	8.5772	8.5583	0	0	0	8.40107	8.37621	8.35131
P23458	Tyrosine-protein kinase JAK1	JAK1	0	0	0	7.92653	8.001	7.82226	0	0	0	0	7.74184	0
P26373	60S ribosomal protein L13	RPL13	0	0	0	8.22264	8.23691	8.19868	0	0	0	7.93362	7.8888	7.89344
P30050	60S ribosomal protein L12	RPL12	0	0	0	8.22856	8.25715	8.1745	0	0	0	7.98813	7.9576	7.99608
P30154	Serine/threonine-protein phosphatase 2A 65 kDa regulatory subunit A beta isoform	PPP2R1B	0	0	0	8.82054	8.82943	0	0	0	0	8.99178	8.3552	9.01753
P39023	60S ribosomal protein L3	RPL3	0	0	0	8.15189	8.13453	8.27277	0	0	0	0	7.90741	7.9696
P40429	60S ribosomal protein L13a;Putative 60S ribosomal protein L13a protein RPL13AP3	RPL13A	0	0	0	7.98557	7.9722	8.1433	0	0	0	0	7.85669	7.83947
P45880-2	Voltage-dependent anion-selective channel protein 2	VDAC2	0	0	0	7.86128	7.87444	7.73769	0	0	0	8.05427	8.03185	8.01418
P46781	40S ribosomal protein S9	RPS9	0	0	0	8.36182	8.37568	8.34441	0	0	0	8.13978	8.14613	8.15543
P47914	60S ribosomal protein L29	RPL29	0	0	0	7.52072	7.53733	0	0	0	0	7.5633	7.4824	7.45223
P49207	60S ribosomal protein L34	RPL34	0	0	0	7.73722	7.69827	7.77122	0	0	0	7.60592	7.56587	7.51888
P51959	Cyclin-G1	CCNG1	0	0	0	7.45192	7.43172	7.34072	0	0	0	0	0	7.3676
P52732	Kinesin-like protein KIF11	KIF11	0	0	0	8.55079	8.50341	8.63855	0	0	0	8.84632	8.76865	8.75948
P60510	Serine/threonine-protein phosphatase 4 catalytic subunit	PPP4C	0	0	0	8.49055	8.48911	8.47397	0	0	0	8.64236	8.64766	8.68014
P61353	60S ribosomal protein L27	RPL27	0	0	0	8.23887	8.27066	8.26331	0	0	0	8.00651	7.96571	7.86819
Q5T6W5	Heterogeneous nuclear ribonucleoprotein K	HNRNPK	0	0	0	8.30484	8.26043	8.21463	0	0	0	8.00324	8.0545	8.08465
Q5JR95	40S ribosomal protein S8	RPS8	0	0	0	8.42182	8.40765	8.37574	0	0	0	8.12057	8.12522	8.1498
P62244	40S ribosomal protein S15a	RPS15A	0	0	0	7.78177	7.86963	7.81127	0	0	0	7.65964	7.65989	7.66681
P62249	40S ribosomal protein S16	RPS16	0	0	0	8.04068	8.06494	7.98779	0	0	0	7.95237	7.96523	7.97232
P62277	40S ribosomal protein S13	RPS13	0	0	0	8.17679	8.23507	8.12317	0	0	0	7.97191	7.95851	7.952
P62280	40S ribosomal protein S11	RPS11	0	0	0	7.76569	7.74983	7.90847	0	0	0	7.7268	7.66239	7.68272
P62424	60S ribosomal protein L7a	RPL7A	0	0	0	8.4304	8.45858	8.40782	0	0	0	8.16817	8.14389	8.13402
P62633-2	Cellular nucleic acid-binding protein	CNBP	0	0	0	8.08845	8.16032	8.17196	0	0	0	8.02181	7.99054	0
P62701	40S ribosomal protein S4, X isoform	RPS4X	0	0	0	8.27747	8.29616	8.21985	0	0	0	8.11501	8.08629	8.10009
P62805	Histone H4	HIST1H4A	0	0	0	7.62229	7.63105	7.55928	0	0	0	0	7.48864	0
P62906	60S ribosomal protein L10a	RPL10A	0	0	0	8.24859	8.341	8.2884	0	0	0	8.04434	7.99822	7.99269
P62913-2	60S ribosomal protein L11	RPL11	0	0	0	8.25525	8.24351	8.19075	0	0	0	7.99935	7.9342	0
P63167	Dynein light chain 1, cytoplasmic;Dynein light chain 2, cytoplasmic	DYNLL1	0	0	0	7.99299	8.03559	8.03262	0	0	0	8.26169	8.24623	8.1951
P67775	Serine/threonine-protein phosphatase 2A catalytic subunit alpha isoform	PPP2CA	0	0	0	10.1096	10.0946	10.0519	0	0	0	10.1856	10.2081	10.2191
P68371	Tubulin beta-4B chain	TUBB4B	0	0	0	8.13162	8.10961	8.12421	0	0	0	7.89341	7.98074	7.97461
Q06190	Serine/threonine-protein phosphatase 2A regulatory subunit B subunit alpha	PPP2R3A	0	0	0	9.155	9.15113	9.20194	0	0	0	9.25142	9.20976	9.2052
Q07021	Complement component 1 Q subcomponent-binding protein, mitochondrial	C1QBP	0	0	0	0	0	7.65016	0	0	0	8.29774	8.41549	8.42886
Q13033	Striatin-3	STRN3	0	0	0	9.48561	9.49793	9.46755	0	0	0	9.50406	9.50035	9.51063
Q13136-2	Liprin-alpha-1	PPFIA1	0	0	0	9.45835	9.47661	9.42721	0	0	0	9.35539	9.36519	9.35272
Q13362-3	Serine/threonine-protein phosphatase 2A 56 kDa regulatory subunit gamma isoform	PPP2R5C	0	0	0	8.44146	8.42649	0	0	0	0	8.22094	8.38554	8.35887
Q14738	Serine/threonine-protein phosphatase 2A 56 kDa regulatory subunit delta isoform	PPP2R5D	0	0	0	10.489	10.4683	10.4927	0	0	0	10.8053	10.7993	10.7903
Q14BN4-2	Sarcolemmal membrane-associated protein	SLMAP	0	0	0	8.7388	8.77186	8.87134	0	0	0	8.49803	8.50211	8.38582
Q15172	Serine/threonine-protein phosphatase 2A 56 kDa regulatory subunit alpha isoform	PPP2R5A	0	0	0	9.94739	9.95775	9.91043	0	0	0	9.77998	9.76648	9.76952
Q15173	Serine/threonine-protein phosphatase 2A 56 kDa regulatory subunit beta isoform	PPP2R5B	0	0	0	9.42057	9.43297	9.42454	0	0	0	9.63265	9.67425	9.6682
Q15208	Serine/threonine-protein kinase 38	STK38	0	0	0	8.87234	8.87123	8.86764	0	0	0	9.59708	9.58148	9.56278
Q16204	Coiled-coil domain-containing protein 6	CCDC6	0	0	0	9.54501	9.51841	9.58704	0	0	0	9.98601	9.97584	9.98274
Q16537	Serine/threonine-protein phosphatase 2A 56 kDa regulatory subunit epsilon isoform	PPP2R5E	0	0	0	9.99151	10.0149	9.96677	0	0	0	10.267	10.2623	10.2527
Q5FBB7-6	Shugoshin-like 1	SGOL1	0	0	0	8.28529	8.26935	8.19212	0	0	0	8.51791	8.56917	8.56917
Q5SYE7-2	NHS-like protein 1	NHSL1	0	0	0	8.94791	8.91502	9.07936	0	0	0	8.33019	8.23666	8.19811
Q5VSL9	Striatin-interacting protein 1	STRIP1	0	0	0	9.0558	9.02649	8.98184	0	0	0	8.96516	9.0331	9.04661
Q5VTI5	Pleckstrin homology domain-containing family A member 6	PLEKHA6	0	0	0	7.50102	7.52749	7.80753	0	0	0	7.81257	7.73743	7.66813
Q5VY93	Rho guanine nucleotide exchange factor 2	ARHGEF2	0	0	0	8.90272	8.91146	8.82461	0	0	0	9.04964	9.05319	9.02861
Q66LE6	Serine/threonine-protein phosphatase 2A 55 kDa regulatory subunit B delta isoform	PPP2R2D	0	0	0	9.14526	9.154	8.98723	0	0	0	8.95554	9.01013	8.98347
Q6UUV7-3	CREB-regulated transcription coactivator 3	CRTC3	0	0	0	8.44784	8.4512	8.38423	0	0	0	7.73286	0	0
Q6ZN33	Serine/threonine-protein phosphatase 2A 56 kDa regulatory subunit gamma isoform	PPP2R5C	0	0	0	9.65235	9.66705	9.59977	0	0	0	9.57302	9.61137	9.60097
Q7L576	Cytoplasmic FMR1-interacting protein 1	CYFIP1	0	0	0	8.82615	8.82625	8.87857	0	0	0	8.21848	8.02881	8.12766
Q7L5A3	Protein FAM214B	FAM214B	0	0	0	7.61757	0	0	0	0	0	7.7314	7.82263	7.7878
Q86W92-4	Liprin-beta-1	PPFIBP1	0	0	0	8.41532	8.42259	8.47191	0	0	0	8.49499	8.48718	8.45794
Q86XL3	Ankyrin repeat and LEM domain-containing protein 2	ANKLE2	0	0	0	9.94652	9.94443	9.97578	0	0	0	9.80227	9.76486	9.74303
Q8TF05-2	Serine/threonine-protein phosphatase 4 regulatory subunit 1	PPP4R1	0	0	0	8.55157	8.55141	8.47793	0	0	0	8.62377	8.65181	8.6538
Q8WVX9	Fatty acyl-CoA reductase 1	FAR1	0	0	0	8.18438	8.15676	8.14454	0	0	0	0	0	7.67834
Q93052	Lipoma-preferred partner	LPP	0	0	0	8.47476	8.49429	8.54159	0	0	0	8.59887	8.55388	8.56019
Q96E09	Protein FAM122A	FAM122A	0	0	0	9.18056	9.1797	9.08828	0	0	0	9.06303	9.07306	9.04513
Q96N67-4	Dedicator of cytokinesis protein 7	DOCK7	0	0	0	8.00052	8.05843	7.99111	0	0	0	8.10343	7.99686	8.15336
Q9BQA1	Methylosome protein 50	WDR77	0	0	0	8.25263	8.28169	8.30337	0	0	0	8.14572	8.10741	8.14016
Q9BRV8	Suppressor of IKBKE 1	SIKE1	0	0	0	7.86639	7.79293	7.95758	0	0	0	7.75306	0	7.72767
Q9BSV6	tRNA-splicing endonuclease subunit Sen34	TSEN34	0	0	0	8.05854	8.10147	7.9962	0	0	0	7.87592	7.85622	7.85126
Q9BXF6	Rab11 family-interacting protein 5	RAB11FIP5	0	0	0	8.90373	8.92522	8.90525	0	0	0	8.61479	8.63044	8.58774
Q9BXL8	Cell division cycle-associated protein 4	CDCA4	0	0	0	8.34743	8.32269	8.27873	0	0	0	8.69122	8.74215	8.71927
Q9H0K1	Serine/threonine-protein kinase SIK2	SIK2	0	0	0	7.7482	7.72159	7.52025	0	0	0	7.65057	7.73036	7.73005
Q9NTX5-2	Ethylmalonyl-CoA decarboxylase	ECHDC1	0	0	0	8.64391	8.59472	8.55199	0	0	0	7.84303	7.91712	7.85534
Q9NVK5	FGFR1 oncogene partner 2	FGFR1OP2	0	0	0	8.17009	8.11893	8.12966	0	0	0	7.99681	7.89306	7.98203
Q9NVR7	TBCC domain-containing protein 1	TBCCD1	0	0	0	8.21846	8.22922	8.17837	0	0	0	8.23226	8.21336	8.23289
Q9NXV2	BTB/POZ domain-containing protein KCTD5	KCTD5	0	0	0	7.74307	7.75603	7.78557	0	0	0	8.08368	8.02305	8.07529
Q9P270	SLAIN motif-containing protein 2	SLAIN2	0	0	0	7.84046	7.83438	7.91311	0	0	0	7.77808	7.75482	7.76839
Q9P2B4	CTTNBP2 N-terminal-like protein	CTTNBP2NL	0	0	0	9.21895	9.23714	9.26131	0	0	0	9.25052	9.23157	9.22199
Q9UGP4	LIM domain-containing protein 1	LIMD1	0	0	0	8.7786	8.78162	8.75614	0	0	0	8.76236	8.79347	8.78895
Q9Y2A7	Nck-associated protein 1	NCKAP1	0	0	0	8.66978	8.62301	8.63281	0	0	0	7.86128	7.84082	7.99929
Q9Y3A3-3	MOB-like protein phocein	MOB4	0	0	0	8.98733	9.03242	9.04976	0	0	0	9.03463	8.97814	8.9932
Q9Y3U8	60S ribosomal protein L36	RPL36	0	0	0	8.09349	8.11089	8.09642	0	0	0	7.91234	7.82975	7.86494
Q9Y4B5	Microtubule cross-linking factor 1	MTCL1	0	0	0	8.13682	7.99993	8.10175	0	0	0	9.45373	9.44852	9.3973
Q9Y4K1	Absent in melanoma 1 protein	AIM1	0	0	0	9.52528	9.52924	9.53608	0	0	0	9.03798	9.05346	9.02469
Q9Y570	Protein phosphatase methylesterase 1	PPME1	0	0	0	9.63542	9.65445	9.59659	0	0	0	9.75182	9.75532	9.76009
Q9Y5P8	Serine/threonine-protein phosphatase 2A regulatory subunit B subunit beta	PPP2R3B	0	0	0	8.43781	8.45904	8.45126	0	0	0	8.53008	8.4767	8.48237

## Sheet: Unique
Majority protein IDs	Protein names	Gene names	MCF10A GFP #1	MCF10A GFP #2	MCF10A GFP #3	MCF10A PPP2R1A #1	MCF10A PPP2R1A #2	MCF10A PPP2R1A #3	MDA GFP #1	MDA GFP #2	MDA GFP #3	MDA PPP2R1A #1	MDA PPP2R1A #2	MDA PPP2R1A #3
B1AK87	F-actin-capping protein subunit beta	CAPZB	0	0	0	0	0	0	0	0	0	8.1037	8.09548	8.08533
B3KX72	Heterogeneous nuclear ribonucleoprotein U	HNRNPU	0	0	0	7.93701	7.93033	7.91981	0	0	0	0	0	0
H0YFA4	Cysteine-rich protein 2	CRIP2	0	0	0	7.94885	7.94982	7.9525	0	0	0	0	0	0
C9J6W2	Kinesin-like protein KIF20B	KIF20B	0	0	0	0	0	0	0	0	0	8.09639	8.21043	8.2385
C9JXB8	60S ribosomal protein L24	RPL24	0	0	0	8.17184	8.18047	8.11451	0	0	0	0	0	0
F8VZY5	Keratin, type II cytoskeletal 7	KRT7	0	0	0	7.88585	7.8466	7.85167	0	0	0	0	0	0
D6RAN4	60S ribosomal protein L9	RPL9	0	0	0	8.05858	8.07218	7.58	0	0	0	0	0	0
P52747-2	Zinc finger protein 143	ZNF143	0	0	0	7.89885	7.87763	7.90836	0	0	0	0	0	0
E7ET48		AIM1L	0	0	0	7.97488	7.89962	8.02342	0	0	0	0	0	0
E7EX81	Nucleolin	NCL	0	0	0	8.22737	8.27349	8.14298	0	0	0	0	0	0
E9PIR9	Absent in melanoma 1-like protein	AIM1L	0	0	0	8.02156	8.05968	8.05614	0	0	0	0	0	0
E9PJP2	Protein SOGA3	SOGA3	0	0	0	0	0	0	0	0	0	7.79685	7.78178	7.75952
H0YEN5	40S ribosomal protein S2	RPS2	0	0	0	8.1801	8.17499	8.159	0	0	0	0	0	0
F5GY65	Mitochondrial 2-oxoglutarate/malate carrier protein	SLC25A11	0	0	0	0	0	0	0	0	0	7.093	7.20366	7.20208
F5H577	Protein BRICK1	BRK1	0	0	0	7.92013	7.89444	7.81131	0	0	0	0	0	0
H0YDF6		NHSL1	0	0	0	7.66641	7.61231	7.7931	0	0	0	0	0	0
H0YDM2	Protein SOGA1;N-terminal form;C-terminal 80 kDa form	SOGA1	0	0	0	0	0	0	0	0	0	8.03814	8.07254	8.05778
O60256	Phosphoribosyl pyrophosphate synthase-associated protein 2	PRPSAP2	0	0	0	8.03044	8.02379	7.89177	0	0	0	0	0	0
O75145-2	Liprin-alpha-3	PPFIA3	0	0	0	8.8816	8.86089	8.82213	0	0	0	0	0	0
P05161	Ubiquitin-like protein ISG15	ISG15	0	0	0	0	0	0	0	6.91782	0	7.46476	7.3009	7.35835
P05387	60S acidic ribosomal protein P2	RPLP2	0	0	0	8.4492	8.50184	8.38405	0	0	0	0	0	0
P11166	Solute carrier family 2, facilitated glucose transporter member 1	SLC2A1	0	0	0	0	0	0	0	0	0	7.52932	7.59852	7.60517
P42704	Leucine-rich PPR motif-containing protein, mitochondrial	LRPPRC	0	0	0	7.85329	7.85272	7.723	0	0	0	0	0	0
P46783	40S ribosomal protein S10	RPS10	0	0	0	7.51897	7.60254	7.5415	0	0	0	0	0	0
P52907	F-actin-capping protein subunit alpha-1	CAPZA1	0	0	0	0	0	0	0	0	0	8.20227	8.16761	8.1813
P60891	Ribose-phosphate pyrophosphokinase 1	PRPS1	0	0	0	8.12853	8.11408	8.19565	0	0	0	0	0	0
P62263	40S ribosomal protein S14	RPS14	0	0	0	7.9103	7.95976	8.00937	0	0	0	0	0	0
P62829	60S ribosomal protein L23	RPL23	0	0	0	8.26411	8.2335	8.27263	0	0	0	0	0	0
P63173	60S ribosomal protein L38	RPL38	0	0	0	7.44392	7.44099	7.414	0	0	0	0	0	0
Q13464	Rho-associated protein kinase 1	ROCK1	0	0	0	7.60203	7.57458	7.60396	0	0	0	0	0	0
Q14134-2	Tripartite motif-containing protein 29	TRIM29	0	0	0	8.98358	8.98156	9.01334	0	0	0	0	0	0
Q5T5P2	Sickle tail protein homolog	KIAA1217	0	0	0	8.52412	8.50998	8.5005	0	0	0	0	0	0
Q5THK1	Protein PRR14L	PRR14L	0	0	0	7.56358	7.55173	7.46055	0	0	0	0	0	0
Q5VY09	Immediate early response gene 5 protein	IER5	0	0	0	7.61237	7.60019	7.7351	0	0	0	0	0	0
Q68DQ2	Very large A-kinase anchor protein	CRYBG3	0	0	0	7.41541	7.4004	7.36337	0	0	0	0	0	0
Q75QN2-2	Integrator complex subunit 8	INTS8	0	0	0	7.55416	7.52947	7.51768	0	0	0	0	0	0
Q8N201	Integrator complex subunit 1	INTS1	0	0	0	7.97523	7.99552	7.83034	0	0	0	0	0	0
Q8NC51-4	Plasminogen activator inhibitor 1 RNA-binding protein	SERBP1	0	0	0	7.16391	7.16209	7.30903	0	0	0	0	0	0
Q8WUM9	Sodium-dependent phosphate transporter 1	SLC20A1	0	0	0	8.15888	8.15238	8.15906	0	0	0	0	0	0
Q969Q6	Serine/threonine-protein phosphatase 2A regulatory subunit B subunit gamma	PPP2R3C	0	0	0	7.48779	7.5372	7.4248	0	0	0	0	0	0
Q9BQ95	Evolutionarily conserved signaling intermediate in Toll pathway, mitochondrial	ECSIT	0	0	0	8.59335	8.57649	8.49215	0	0	0	0	0	0
Q9NUC0	SERTA domain-containing protein 4	SERTAD4	0	0	0	0	0	0	0	0	0	7.93518	7.92293	7.88765
Q9UL03-3	Integrator complex subunit 6	INTS6	0	0	0	7.85994	7.86517	7.63698	0	0	0	0	0	0
Q9Y375	Complex I intermediate-associated protein 30, mitochondrial	NDUFAF1	0	0	0	8.34749	8.32377	8.31355	0	0	0	0	0	0
Q9Y446	Plakophilin-3	PKP3	0	0	0	7.61364	7.63434	7.44974	0	0	0	0	0	0
