# Supplementary material for: PPP2R1A regulates migration persistence through the NHSL1-containing WAVE Shell Complex
Source: Nat Commun. 2023 Jun 15;14:3541. doi: 10.1038/s41467-023-39276-w (PMC10272187; doi:10.1038/s41467-023-39276-w)
Supplement: Supplementary file 4 — Supplementary Table 3 [file 41467_2023_39276_MOESM4_ESM.xlsx]

## Sheet: Table legend
Accession number	Uniprot accession number
Protein names	Extended protein name
Gene names	Official gene name
Score	MaxQuant identification Score
Mol Weight	Theoretical molecular weight
Sequence coverage	Percentage of protein sequence coverage
TAP Ctrl #1,2,3	LFQ protein intensities detected in the control, biological replicates 1,2 and 3
TAP WSC #1,2,3	LFQ protein intensities detected in the imunoprecipitated sample using PPP2R1A and BRK1 as baits, biological replicates 1,2 and 3
Razor + unique peptides	Number of razor and unique peptides in each sample

## Sheet: Results
Accession Number	Protein names	Gene names	Score	Mol Weight	Sequence coverage TAP Ctrl #1 [%]	Sequence coverage TAP Ctrl #2 [%]	Sequence coverage TAP Ctrl #3 [%]	Sequence coverage TAP WSC #1 [%]	Sequence coverage TAP WSC #2 [%]	Sequence coverage TAP WSC #3 [%]	TAP Ctrl #1	TAP Ctrl #2	TAP Ctrl #3	TAP WSC #1	TAP WSC #2	TAP WSC #3	Razor + unique peptides TAP Ctrl #1	Razor + unique peptides TAP Ctrl #2	Razor + unique peptides TAP Ctrl #3	Razor + unique peptides TAP WSC #1	Razor + unique peptides TAP WSC #2	Razor + unique peptides TAP WSC #3
Q5SYE7-2	NHS-like protein 1	NHSL1	323.31	170.47	0	0	0	26.5	25.4	28.3	0	0	0	91248000	89470000	85720000	0	0	0	31	32	39
Q7L576	Cytoplasmic FMR1-interacting protein 1	CYFIP1	78.391	145.18	0	0	0	8.3	8.2	8.1	0	0	0	22067000	21780000	20062000	0	0	0	11	10	10
Q13136-2	Liprin-alpha-1	PPFIA1	49.114	133.97	0	0	0	7.7	7	7.5	0	0	0	4417200	3951500	3305500	0	0	0	5	5	4
Q9Y2A7	Nck-associated protein 1	NCKAP1	65.436	128.79	0	0	0	6.6	7.4	8.2	0	0	0	9622000	8447200	8054900	0	0	0	5	6	8
Q3B874	Striatin	STRN	24.993	84.266	0	0	0	5.7	5.7	7	0	0	0	1307500	1545600	1633700	0	0	0	2	2	3
Q14738	Serine/threonine-protein phosphatase 2A 56 kDa regulatory subunit delta isoform	PPP2R5D	79.771	69.991	0	0	0	19.8	18.1	21.1	0	0	0	15090000	14248000	14049000	0	0	0	9	10	12
B4DDF7	Serine/threonine-protein phosphatase 2A 65 kDa regulatory subunit A alpha isoform	PPP2R1A	285.22	64.181	0	0	0	32.6	37	41.3	0	0	0	91237000	90082000	96155000	0	0	0	23	27	29
B7ZKK9	Serine/threonine-protein phosphatase 2A 56 kDa regulatory subunit epsilon isoform	PPP2R5E	30.554	54.042	0	0	0	12.6	12.6	12.6	0	0	0	5706500	5400900	5181800	0	0	0	4	4	4
P63151	Serine/threonine-protein phosphatase 2A 55 kDa regulatory subunit B alpha isoform	PPP2R2A	276.39	51.691	0	0	0	32.2	34.5	35.6	0	0	0	36835000	38552000	40106000	0	0	0	13	16	17
Q2L6G8	Corneodesmosin	CDSN	22.073	51.539	0	0	0	4.3	3.4	8.9	0	0	0	3157400	0	3417000	0	0	0	3	1	4
Q5VTE0	Putative elongation factor 1-alpha-like 3;Elongation factor 1-alpha 1;Elongation factor 1-alpha 2	EEF1A1P5	47.211	50.184	0	0	0	13	13	17.5	0	0	0	7200100	6849600	7363000	0	0	0	6	5	7
E7EWF1	60S ribosomal protein L4	RPL4	26.824	45.498	0	0	0	8.4	12.6	16.7	0	0	0	0	1583700	2136300	0	0	0	2	3	4
F5H1G9	Abl interactor 1	ABI1	78.232	43.473	0	0	0	24.9	25.1	21.1	0	0	0	17672000	15899000	15624000	0	0	0	7	12	11
F2Z3A5	60S ribosomal protein L3	RPL3	24.937	40.127	0	0	0	5.1	9	9	0	0	0	0	2530700	2723200	0	0	0	2	3	3
P07355	Annexin A2;Annexin;Putative annexin A2-like protein	ANXA2	65.524	38.604	0	0	0	26.3	29.8	28.6	0	0	0	9434700	8768700	8573600	0	0	0	8	9	8
P67775	Serine/threonine-protein phosphatase 2A catalytic subunit alpha isoform	PPP2CA	289.12	35.594	0	0	3.6	38.5	40.8	44.3	0	0	0	37967000	38963000	47502000	0	0	1	11	12	13
E7ETA0	Nuclease-sensitive element-binding protein 1;Y-box-binding protein 3;Y-box-binding protein 2	YBX1	17.551	34.028	0	0	0	11.5	11.5	11.5	0	0	0	2032800	1844300	1742400	0	0	0	3	2	3
F8VWS0	60S acidic ribosomal protein P0	RPLP0	22.453	30.456	0	0	0	18.5	18.5	15.3	0	0	0	1454600	1598200	1771800	0	0	0	3	3	2
P62424	60S ribosomal protein L7a	RPL7A	38.736	29.995	0	0	0	5.3	12.8	22.2	0	0	0	5878900	5190300	5120800	0	0	0	2	4	6
P62701	40S ribosomal protein S4, X isoform;40S ribosomal protein S4, Y isoform 1	RPS4X	19.321	29.597	0	0	0	14.1	14.1	14.1	0	0	0	2655100	2743300	2566800	0	0	0	2	2	2
P18124	60S ribosomal protein L7	RPL7	38.563	29.225	0	0	0	16.5	21	28.2	0	0	0	5278000	4744300	4629600	0	0	0	3	3	7
Q9BYG9	Nucleophosmin	NPM1	36.828	28.4	0	0	0	12.4	12.4	24.3	0	0	0	5228200	5884800	6250700	0	0	0	2	2	3
P23396	40S ribosomal protein S3	RPS3	26.548	26.688	0	0	0	10.3	19.3	19.3	0	0	0	2856100	2600000	2677400	0	0	0	2	4	4
F8W181	60S ribosomal protein L6	RPL6	43.607	25.892	0	0	0	25.2	23.9	29.2	0	0	0	6276500	6429800	6253000	0	0	0	4	5	6
P62241	40S ribosomal protein S8	RPS8	53.937	24.205	0	0	0	11.5	11.5	18.8	0	0	0	2782000	2872300	2792100	0	0	0	2	2	4
P46781	40S ribosomal protein S9	RPS9	28.939	22.591	0	0	0	13.9	15.5	8.8	0	0	0	2023000	2202800	0	0	0	0	3	3	2
H0YEN5	40S ribosomal protein S2	RPS2	24.768	21.154	0	0	0	17.4	11.3	20	0	0	0	3320100	3206200	3511200	0	0	0	2	1	3
D6RAN4	60S ribosomal protein L9	RPL9	32.127	20.874	0	0	0	14.8	33	33	0	0	0	0	2398600	1880700	0	0	0	1	3	3
E7EQV9	Ribosomal protein L15;60S ribosomal protein L15	RPL15	29.788	20.51	0	0	0	21.3	25.3	17.2	0	0	0	4221800	3583200	3626000	0	0	0	4	4	3
P62913-2	60S ribosomal protein L11	RPL11	20.879	20.124	0	0	0	20.3	15.3	13	0	0	0	2838500	2209000	2378600	0	0	0	3	2	2
G3V203	60S ribosomal protein L18	RPL18	25.431	18.756	0	0	0	14	20.7	27.4	0	0	0	5667900	5073900	5482300	0	0	0	2	3	4
B4DM74	60S ribosomal protein L18a	RPL18A	26.739	18.11	0	0	0	22.1	14.9	22.1	0	0	0	4538900	0	4420500	0	0	0	3	2	3
P62277	40S ribosomal protein S13	RPS13	30.294	17.222	0	0	0	19.9	23.2	27.8	0	0	0	0	2639800	2521500	0	0	0	2	2	4
P61353	60S ribosomal protein L27	RPL27	11.505	15.798	0	0	0	23.5	5.9	23.5	0	0	0	3184300	0	2919800	0	0	0	2	1	2
E7EPB3	60S ribosomal protein L14	RPL14	19.64	14.558	0	0	0	0	18.5	28.2	0	0	0	0	3844600	3537800	0	0	0	0	2	3
P62851	40S ribosomal protein S25	RPS25	11.842	13.742	0	0	0	15.2	15.2	15.2	0	0	0	1767100	1410900	1526000	0	0	0	2	2	2
P60866	40S ribosomal protein S20	RPS20	19.363	13.373	0	0	0	16	12.6	28.6	0	0	0	1205800	0	1268700	0	0	0	2	1	3
C9JU56	60S ribosomal protein L31	RPL31	19.347	13.336	0	0	0	20	20	27	0	0	0	2173900	2444200	2138300	0	0	0	2	2	3
F5H577	Protein BRICK1	BRK1	39.163	11.945	0	0	0	18.1	30.5	19	0	0	0	4618400	4510100	5866200	0	0	0	2	3	2
H0YDD8	60S acidic ribosomal protein P2	RPLP2	18.354	8.9857	0	0	0	48.9	37	50	0	0	0	5641000	6468700	7279800	0	0	0	2	2	3
Proteins identified in the samples with at least with two peptides and absent in the controls (or detected with 1 peptide maximum).
