# Supplementary material for: PPP2R1A regulates migration persistence through the NHSL1-containing WAVE Shell Complex
Source: Nat Commun. 2023 Jun 15;14:3541. doi: 10.1038/s41467-023-39276-w (PMC10272187; doi:10.1038/s41467-023-39276-w)
Supplement: Supplementary file 5 — Supplementary Table 4 [file 41467_2023_39276_MOESM5_ESM.xlsx]

## Sheet: Table legend 
Accession number	Uniprot accession number
Protein names	Extended protein name
Gene names	Official gene name
Protein fold-change	Ratio of peptide MS intensities shPPP2R1A/control
Number of Phospho (STY)	Number of phosphorylated STY amino-acids
Position	Phosphorylation position in the sequence
PEP	Post Error Probability
Score	MaxQuant MSMS score
Probability that the different STY residues are phosphorylated	Probability of phosphorylation at different positions
Ctrl #1	Phosphopeptide MS intensity control, biological replicate 1
Ctrl #2	Phosphopeptide MS intensity control, biological replicate 2
Ctrl #3	Phosphopeptide MS intensity control, biological replicate 3
shPPP2R1A #1	Phosphopeptide MS intensity shPPP2R1A, biological replicate 1
shPPP2R1A #2	Phosphopeptide MS intensity shPPP2R1A, biological replicate 2
shPPP2R1A #3	Phosphopeptide MS intensity shPPP2R1A, biological replicate 3
Ctrl	relative abundance of the phosphopeptide (control vs control)
shPPP2R1A	relative abundance of the phosphopeptide (shPPP2R1A vs control)

## Sheet: Table S4
Accession Number	Protein names	Gene names	Protein fold-change	Number of Phospho (STY)	Position	PEP	Score	Probability that the different STY residues are phosphorylated	Ctrl #1	Ctrl #2	Ctrl #3	shPPP2R1A #1	shPPP2R1A #2	shPPP2R1A #3	Ctrl	shPPP2R1A
F5H1G9	Abl interactor 1	ABI1	0.928975	1	184	7.94436e-41	193.59	TNPPTQKPPS(1)PPMSGR	0.955084	1.17314	0.871777	0.865882	0.59551	0.739781	100 ± 12	73 ± 9
F5H1G9	Abl interactor 1	ABI1	0.928975	2	188	1.99112e-05	62.295	T(0.004)NPPT(0.015)QKPPS(0.964)PPMS(0.509)GRGT(0.508)LGR		0.912701	1.0873				100 ± 9	0
F5H1G9	Abl interactor 1	ABI1	0.928975	1	201	0.000174494	47.989	NT(0.013)PY(0.053)KT(0.934)LEPVKPPTVPNDYMTSPAR	1.48792	0.512081					100 ± 49	0
Q9UQB8-2	Brain-specific angiogenesis inhibitor 1-associated protein 2	BAIAP2	0.979784	1	360	1.25986e-05	103.04	NSYATT(0.001)ENKT(0.999)LPR	0.994444	0.969735	1.03582			0.866301	100 ± 2	87 ± 0
Q9P206-2	Uncharacterized protein KIAA1522	KIAA1522	0.965429	2	917	0.00309945	44.721	ALS(0.999)GRAS(1)PVPAPS(0.001)SGLHAAVR	1.3084	0.691603					100 ± 31	0
Q9P206-2	Uncharacterized protein KIAA1522	KIAA1522	0.965429	1	921	0.00309945	70.555	AS(1)PVPAPSSGLHAAVR	1.44563	0.997979	0.556393				100 ± 30	0
Q9P206-2	Uncharacterized protein KIAA1522	KIAA1522	0.965429	2	728	0.000510083	50.986	DQS(1)PPPS(0.978)PPPS(0.02)Y(0.002)HPPPPPTK	0.826776	1.17322			1.14877	0.995806	100 ± 17	107 ± 8
Q9P206-2	Uncharacterized protein KIAA1522	KIAA1522	0.965429	1	732	0.000424084	52.19	DQS(0.001)PPPS(0.985)PPPS(0.007)Y(0.006)HPPPPPT(0.001)K	0.720711	1.82041	0.458877	0.554985	1.0014	0.868058	100 ± 55	81 ± 17
Q9P206-2	Uncharacterized protein KIAA1522	KIAA1522	0.965429	1	988	2.17248e-22	143.93	LQLERPVS(1)PETQADLQR	1.22829	1.13605	0.635654	0.464208	0.869115	0.669532	100 ± 24	67 ± 14
Q9P206-2	Uncharacterized protein KIAA1522	KIAA1522	0.965429	1	621	1.81377e-27	116.57	VT(0.002)S(0.04)LRS(0.928)PGAS(0.029)VS(0.001)SSLTSLCSSSSDPAPSDR	1.01459	1.35741	0.628	1.11474			100 ± 25	111 ± 0
Q6T4R5	Nance-Horan syndrome protein	NHS	1.14623	1	1308	1.59067e-11	78.678	APSAGLEEVAQPESVDVIT(0.001)S(0.005)QS(0.029)DS(0.725)PT(0.241)R	0.954858		1.04514	0.353073	0.94038	1.10824	100 ± 5	80 ± 30
Q5SYE7-2	NHS-like protein 1	NHSL1	1.00238	1	1233	0.000368001	68.576	AVPS(0.986)PT(0.011)T(0.003)GEEGSVHSR	1.0645	0.935497			0.659254	0.833369	100 ± 6	75 ± 9
Q5SYE7-2	NHS-like protein 1	NHSL1	1.00238	1	328	2.07513e-05	115.8	LDSDAGFHS(1)LPR	1.70025	0.478313	0.82144			0.459872	100 ± 47	46 ± 0
Q5SYE7-2	NHS-like protein 1	NHSL1	1.00238	2	1388	0.00018758	53.679	NHS(0.984)PS(0.988)PPVT(0.029)PTGAAPSLASPK	0.842557	1.22516	0.932278			1.04972	100 ± 15	105 ± 0
Q5SYE7-2	NHS-like protein 1	NHSL1	1.00238	1	1190	7.9145e-07	109.36	SPGAPSAGEAEARPS(0.001)PS(0.002)T(0.002)T(0.002)PLPDS(0.583)S(0.355)PS(0.054)R			1	0.606411		1.50696	100 ± 0	106 ± 45
Q5SYE7-2	NHS-like protein 1	NHSL1	1.00238	1	209	7.9145e-07	109.36	RKT(0.997)IT(0.003)GVPDNIQK	0.878647	0.661792	1.45956	0.422199	0.814241	0.673589	100 ± 31	64 ± 14
Q9Y6W5	Wiskott-Aldrich syndrome protein family member 2	WASF2	1.20486	1	293	4.98697e-41	147.42	RS(0.209)S(0.765)VVS(0.026)PSHPPPAPPLGSPPGPK	1.02844	0.715009	1.25655	0.477579	0.461498	0.643875	100 ± 19	53 ± 12
Q9Y6W5	Wiskott-Aldrich syndrome protein family member 2	WASF2	0.997912	1	308	3.06982e-07	68.961	SSVVS(0.004)PS(0.003)HPPPAPPLGS(0.992)PPGPK			1		3.58492	1.64763	100 ± 0	262 ± 97
Q9UPY6	Wiskott-Aldrich syndrome protein family member 3	WASF3	0.997912	1	235	9.88108e-06	87.28	LSQSVYHGAS(0.001)S(0.002)EGS(0.017)LS(0.918)PDT(0.063)R	0.917416	1.20255	0.88003	0.440021	0.706935		100 ± 14	57 ± 13
