# Supplementary material for: PPP2R1A regulates migration persistence through the NHSL1-containing WAVE Shell Complex
Source: Nat Commun. 2023 Jun 15;14:3541. doi: 10.1038/s41467-023-39276-w (PMC10272187; doi:10.1038/s41467-023-39276-w)
Supplement: Supplementary file 21 — Source Data [file 41467_2023_39276_MOESM21_ESM.zip]

Archive with 2 entries (2 files):
- Gautreau Source Data Blots.pdf
- Gautreau Source Data.xlsx
