# Supplementary material for: PPP2R1A regulates migration persistence through the NHSL1-containing WAVE Shell Complex
Source: Nat Commun. 2023 Jun 15;14:3541. doi: 10.1038/s41467-023-39276-w (PMC10272187; doi:10.1038/s41467-023-39276-w)
Supplement: Supplementary file 21 — Source Data [file 41467_2023_39276_MOESM21_ESM.zip › Gautreau Source Data.xlsx]

## Sheet: Fig.1b
Fig.1b
MCF10A+ CK666 / MCF10A
CYFIP1	NCKAP1	WAVE1	WAVE2	WAVE3	ABI1	BRK1	Lamelipodin	IRSp53	NHS	NHSL1	PPP2R1A	PPP2CA
-0.0745811	-0.0959264	-0.0381158	-0.0221502	-0.0265535	-0.0036988	0.00360911	0.360643	0.121613	0.0108529	0.103726	-0.312474
-0.0749835	-0.0841017	-0.0451375	-0.0183498	-0.0422868	0.00896354	-0.0693185		0.114473	0.0522962	0.0932589	-0.535506	0.0277455
-0.0983456	-0.107466	-0.0461255	-0.0487396	0.0154624	-0.0048909	0.00023657	0.295152	0.0342037	-0.100388	0.0796664	-0.119424	-0.0189636
RAC1 Q61L+CK666 / RAC1 Q61L
CYFIP1	NCKAP1	WAVE1	WAVE2	WAVE3	ABI1	BRK1	Lamelipodin	IRSp53	NHS	NHSL1	PPP2R1A	PPP2CA
0.0310926	0.0867383	-0.0243906	-0.0444481	0.0137493	-0.0228858	-0.0085964	-0.115047	-0.141058	-0.319482	-0.186395	0.347129	0.0555774
0.0407683	0.103507	0.0119584	0.0238931	0.0504257	0.0258928	-0.0657385	-0.108904	-0.115851	-0.151102	0.0412021	0.149201	-0.0084592
0.0593001	0.090727	-0.0222089	-0.0070883	0.102287	-0.0021516	-0.048334	-0.0659614	-0.150281		-0.140888	0.447479	-0.055874
RAC1 Q61L / MCF10A
CYFIP1	NCKAP1	WAVE1	WAVE2	WAVE3	ABI1	BRK1	Lamelipodin	IRSp53	NHS	NHSL1	PPP2R1A	PPP2CA
0.00279104	-0.0286545	0.0329129	0.0147403	-0.0445975	0.00497542	0.0158285	0.554194	-0.0819427	-0.0592038	0.00456271	-0.279893
0.0150928	-0.0149121	-0.0001679	-0.0195462	-0.0735401	-0.0059613	0.0699093		-0.128434	-0.192413	-0.209986	-0.147408	-0.0394164
-0.0110775	-0.0301271	0.0541234	-0.0026967	-0.0684826	0.00055309	0.0435519	0.466559	-0.094691	-0.122725	-0.0207505	-0.288877	-0.123995

## Sheet: Fig.1c
Fig.1c	MCF10A
Trajectory plots								Migration persistence
	si CTRL				si PPP2R1A			time:	0	5	10	15	20	25	30	35	40	45
1	relative X	relative Y		1	relative X	relative Y		si CTRL	1	0.758926	0.629298	0.560256	0.522079	0.471817	0.436202	0.394271	0.352995	0.311898
2	0	0		2	0	0		si CTRL SEM	0	0.00651527	0.0082738	0.00894596	0.0094087	0.00978739	0.0101068	0.0105331	0.0109231	0.0113402
3	5.169	-2.585		3	0	9.046		si PPP2R1A	1	0.732294	0.541557	0.431694	0.364107	0.298171	0.247075	0.207441	0.18466	0.161727
4	14.215	-3.877		4	-10.338	29.723		si PPP2R1A SEM	0	0.00537292	0.00727242	0.00815524	0.00861271	0.00900911	0.00929291	0.00947785	0.00969697	0.00980964
5	23.261	-3.877		5	-25.846	27.139
6	28.43	-5.169		6	-31.015	24.554
7	49.107	-1.292		7	-34.892	29.723
8	63.323	0		8	-34.892	34.892
9	81.415	-1.292		9	-36.185	38.769
10	78.83	1.292		10	-33.6	41.354
11	77.538	1.292		11	-28.431	47.816
12	77.538	-2.585		12	-32.308	54.277
13	78.83	-2.585		13	-29.723	62.031
14	86.584	-3.877		14	-29.723	67.2
15	86.584	2.585		15	-33.6	77.539
16	85.292	-5.169		16	-33.6	78.831
17	87.877	-12.923		17	-33.6	78.831
18	87.877	-18.092		18	-33.6	78.831
19	87.877	-28.431		19	-21.969	82.708
20	90.461	-33.6		20	-20.677	94.339
21	90.461	-47.815		21	-16.8	108.554
22	94.338	-56.862		22	-16.8	109.846
23	99.507	-85.292		23	-16.8	109.846
24	98.215	-100.8		24	-15.508	111.139
25	98.215	-112.431		25	-15.508	113.723
26	98.215	-117.6		26	-20.677	113.723
27	109.846	-117.6		27	-28.431	116.308
28	121.477	-117.6		28	-42.646	126.646
29	130.523	-127.938		29	-45.231	131.816
30	144.738	-135.692		30	-49.108	131.816
31	156.369	-138.277		31	-49.108	134.4
32	156.369	-146.031		32	-49.108	139.569
33	146.03	-155.077		33	-51.692	143.446
34	140.861	-157.662		34	-55.569	143.446
35	140.861	-166.708		35	-63.323	143.446
36	140.861	-168		36	-69.785	146.031
37	140.861	-169.292		37	-74.954	140.862
38	136.984	-178.338		38	-81.415	143.446
39	130.523	-206.769		39	-87.877	146.031
40	124.061	-222.277		40	-94.338	147.323
41	124.061	-230.031		41	-102.092	152.492
42	127.938	-230.031		42	-104.677	157.662
43	130.523	-227.446		43	-113.723	158.954
44	130.523	-227.446		44	-120.185	158.954
45	129.23	-223.569		45	-120.185	152.492
46	136.984	-223.569		46	-120.185	146.031
47	140.861	-224.862		47	-129.231	146.031
48	142.154	-223.569		48	-131.815	146.031
49	143.446	-223.569		49	-131.815	135.692
50	144.738	-223.569		50	-140.862	135.692
51	136.984	-222.277		51	-148.615	135.692
52	139.569	-217.108		52	-155.077	136.985
53	126.646	-214.523		53	-156.369	143.446
54	122.769	-214.523		54	-156.369	144.739
55	122.769	-214.523		55	-156.369	148.616
56	120.184	-214.523		56	-156.369	153.785
57	116.307	-214.523		57	-169.292	146.031
58	116.307	-213.231		58	-174.462	148.616
59	105.969	-213.231		59	-174.462	153.785
60	93.046	-213.231		60	-174.462	156.369
61	89.169	-211.938		61	-183.508	161.539
62	85.292	-208.062		62	-187.385	160.246
63	82.707	-206.769		63	-188.677	165.416
64	77.538	-205.477		64	-199.015	164.123
65	67.2	-202.892		65	-200.308	160.246
66	63.323	-202.892		66	-202.892	162.831
67	56.861	-204.185		67	-202.892	169.292
68	46.523	-204.185		68	-217.108	171.877
69	32.307	-204.185		69	-215.815	177.046
70	16.8	-204.185		70	-215.815	179.631
71	-7.754	-201.6		71	-215.815	186.092
72	-31.016	-199.015		72	-220.985	189.969
73	-47.816	-200.308		73	-217.108	199.016
74	-59.446	-201.6		74	-215.815	205.477
75	-69.785	-192.554		75	-220.985	210.646
76	-72.37	-169.292		76	-224.862	211.939
77	-74.954	-166.708		77	-232.615	222.277
78	-76.246	-156.369		78	-232.615	224.862
79	-76.246	-151.2		79	-231.323	232.616
80	-81.416	-143.446		80	-231.323	237.785
81	-84	-138.277		81	-231.323	241.662
82	-94.339	-118.892		82	-230.031	246.831
83	-98.216	-102.092		83	-230.031	253.292
84	-104.677	-89.169		84	-236.492	257.169
85	-105.97	-76.246		85	-240.369	259.754
86	-103.385	-73.662		86	-240.369	263.631
87	-93.046	-73.662		87	-249.415	268.8
88	-93.046	-73.662		88	-254.585	268.8
89	-90.462	-73.662		89	-261.046	273.969
90	-85.293	-71.077		90	-263.631	280.431
91	-69.785	-67.2		91	-272.677	286.892
92	-45.231	-63.323		92	-279.138	288.185
93	-29.723	-55.569		93	-285.6	289.477
1	0	0		1	0	0
2	-6.461	3.877		2	0	2.585
3	-11.631	9.047		3	-11.631	6.462
4	-14.215	18.093		4	-20.677	10.339
5	-18.092	21.97		5	-23.262	11.631
6	-18.092	29.723		6	-24.554	12.923
7	-18.092	40.062		7	-27.139	15.508
8	-18.092	56.862		8	-32.308	12.923
9	-14.215	62.031		9	-33.6	0
10	-7.754	65.908		10	-45.231	-6.461
11	0	72.37		11	-45.231	-6.461
12	5.169	73.662		12	-43.939	-18.092
13	7.754	78.831		13	-19.385	-32.307
14	14.215	94.339		14	-20.677	-38.769
15	14.215	99.508		15	-10.339	-38.769
16	12.923	113.723		16	-6.462	-46.523
17	6.462	121.477		17	-1.293	-55.569
18	-2.585	130.523		18	9.046	-55.569
19	-7.754	134.4		19	10.338	-54.277
20	-23.261	136.985		20	10.338	-52.984
21	-33.6	143.447		21	10.338	-46.523
22	-34.892	140.862		22	-10.339	-43.938
23	-41.354	129.231		23	-18.093	-43.938
24	-46.523	121.477		24	-33.6	-43.938
25	-51.692	108.554		25	-33.6	-43.938
26	-55.569	104.677		26	-36.185	-32.307
27	-56.861	96.923		27	-36.185	-25.846
28	-56.861	85.293		28	-42.646	-16.8
29	-56.861	78.831		29	-64.616	-15.507
30	-56.861	74.954		30	-64.616	-15.507
31	-68.492	73.662		31	-64.616	-9.046
32	-77.538	74.954		32	-64.616	-6.461
33	-90.461	76.247		33	-64.616	-3.877
34	-107.261	72.37		34	-68.493	3.877
35	-118.892	68.493		35	-71.077	12.923
36	-122.769	68.493		36	-78.831	14.216
37	-125.354	71.077		37	-89.17	3.877
38	-130.523	85.293		38	-96.923	3.877
39	-138.277	94.339		39	-103.385	7.754
40	-147.323	100.8		40	-120.185	11.631
41	-156.369	107.262		41	-121.477	15.508
42	-168	113.723		42	-122.77	24.554
43	-171.877	120.185		43	-124.062	32.308
44	-171.877	126.647		44	-130.523	41.354
45	-170.585	131.816		45	-135.693	42.647
46	-170.585	136.985		46	-140.862	42.647
47	-174.461	142.154		47	-148.616	42.647
48	-178.338	157.662		48	-157.662	51.693
49	-187.385	164.123		49	-157.662	55.57
50	-196.431	168		50	-160.246	65.908
51	-202.892	171.877		51	-160.246	76.247
52	-205.477	179.631		52	-151.2	84
53	-209.354	183.508		53	-139.57	80.123
54	-217.108	187.385		54	-133.108	80.123
55	-223.569	192.554		55	-131.816	80.123
56	-209.354	205.477		56	-126.646	82.708
57	-204.185	214.523		57	-111.139	86.585
58	-199.015	215.816		58	-105.97	87.877
59	-199.015	226.154		59	-94.339	76.247
60	-199.015	237.785		60	-93.046	73.662
61	-202.892	250.708		61	-87.877	74.954
62	-206.769	261.047		62	-77.539	81.416
63	-206.769	270.093		63	-71.077	82.708
64	-206.769	273.97		64	-55.57	84
65	-219.692	275.262		65	-42.646	84
66	-232.615	279.139		66	-41.354	95.631
67	-242.954	284.308		67	-43.939	107.262
68	-245.538	288.185		68	-49.108	116.308
69	-252	290.77		69	-55.57	121.477
70	-267.508	273.97		70	-67.2	126.647
71	-273.969	270.093		71	-87.877	115.016
72	-284.308	275.262		72	-96.923	103.385
73	-297.231	270.093		73	-102.093	89.17
74	-301.108	262.339		74	-122.77	89.17
75	-302.4	249.416		75	-127.939	84
76	-302.4	240.37		76	-144.739	87.877
77	-301.108	230.031		77	-148.616	95.631
78	-301.108	220.985		78	-148.616	100.8
79	-316.615	215.816		79	-157.662	90.462
80	-320.492	210.647		80	-179.631	82.708
81	-325.661	201.6		81	-184.8	72.37
82	-332.123	195.139		82	-188.677	72.37
83	-336	189.97		83	-199.016	74.954
84	-343.754	188.677		84	-202.893	81.416
85	-359.261	199.016		85	-202.893	93.047
86	-373.477	199.016		86	-202.893	103.385
87	-381.231	196.431		87	-201.6	103.385
88	-388.985	205.477		88	-211.939	105.97
89	-396.738	219.693		89	-226.154	103.385
90	-398.031	231.323		90	-236.493	103.385
91	-409.661	239.077		91	-237.785	108.554
92	-420	244.247		92	-236.493	116.308
93	-423.877	248.123		93	-233.908	127.939
1	0	0		1	0	0
2	2.585	-1.292		2	0	0
3	7.754	-2.584		3	-1.334	0
4	12.923	-9.046		4	-1.334	-1.333
5	2.585	-11.631		5	-1.334	-4
6	2.585	-11.631		6	0	-5.333
7	-5.169	-11.631		7	0	-9.333
8	-9.046	-9.046		8	0	-14.667
9	-15.507	-1.292		9	0	-14.667
10	-21.969	1.292		10	0	-17.333
11	-28.431	6.462		11	0	-20
12	-32.307	11.631		12	0	-20
13	-38.769	15.508		13	0	-22.667
14	-41.354	15.508		14	2.666	-25.333
15	-47.815	14.216		15	10.666	-34.667
16	-58.154	15.508		16	10.666	-37.333
17	-60.738	19.385		17	14.666	-41.333
18	-58.154	29.723		18	17.333	-46.667
19	-60.738	37.477		19	18.666	-50.667
20	-68.492	42.646		20	21.333	-56
21	-77.538	32.308		21	21.333	-61.333
22	-82.707	29.723		22	22.666	-66.667
23	-85.292	27.139		23	22.666	-70.667
24	-89.169	29.723		24	22.666	-76
25	-90.461	33.6		25	22.666	-78.667
26	-95.631	33.6		26	14.666	-82.667
27	-102.092	33.6		27	13.333	-82.667
28	-113.723	36.185		28	12	-82.667
29	-113.723	25.846		29	6.666	-77.333
30	-113.723	20.677		30	4	-76
31	-120.184	19.385		31	1.333	-76
32	-129.231	23.262		32	-1.334	-77.333
33	-138.277	21.969		33	-6.667	-86.667
34	-143.446	23.262		34	-9.334	-94.667
35	-146.031	23.262		35	-13.334	-100
36	-153.784	23.262		36	-16	-101.333
37	-156.369	21.969		37	-22.667	-104
38	-168	21.969		38	-26.667	-105.333
39	-169.292	18.092		39	-30.667	-105.333
40	-173.169	18.092		40	-38.667	-102.667
41	-180.923	18.092		41	-41.334	-102.667
42	-187.384	20.677		42	-45.334	-102.667
43	-187.384	20.677		43	-54.667	-101.333
44	-189.969	16.8		44	-56	-104
45	-196.431	15.508		45	-56	-110.667
46	-195.138	20.677		46	-56	-116
47	-186.092	27.139		47	-52	-121.333
48	-178.338	20.677		48	-45.334	-128
49	-168	27.139		49	-44	-128
50	-162.831	29.723		50	-33.334	-128
51	-155.077	32.308		51	-18.667	-125.333
52	-147.323	24.554		52	-17.334	-114.667
53	-142.154	16.8		53	-17.334	-108
54	-136.984	10.339		54	-14.667	-105.333
55	-129.231	9.046		55	-6.667	-102.667
56	-120.184	10.339		56	-1.334	-97.333
57	-108.554	11.631		57	1.333	-97.333
58	-100.8	24.554		58	6.666	-98.667
59	-96.923	32.308		59	10.666	-94.667
60	-96.923	36.185		60	12	-84
61	-89.169	43.939		61	17.333	-70.667
62	-77.538	40.062		62	24	-61.333
63	-68.492	32.308		63	24	-56
64	-64.615	28.431		64	20	-42.667
65	-59.446	25.846		65	20	-32
66	-54.277	25.846		66	20	-30.667
67	-37.477	23.262		67	22.666	-20
68	-36.184	14.216		68	24	-12
69	-32.307	6.462		69	24	-8
70	-42.646	2.585		70	14.666	0
71	-43.938	-2.584		71	4	2.667
72	-41.354	-7.754		72	-12	-6.667
73	-29.723	-7.754		73	-14.667	-6.667
74	-25.846	-11.631		74	-17.334	-5.333
75	-15.507	-12.923		75	-17.334	-5.333
76	-7.754	-12.923		76	-20	1.333
77	-2.584	-11.631		77	-21.334	1.333
78	9.046	-9.046		78	-21.334	21.333
79	15.508	-9.046		79	-20	28
80	15.508	-9.046		80	-20	42.667
81	21.969	-18.092		81	-18.667	50.667
82	21.969	-21.969		82	-17.334	58.667
83	23.262	-27.138		83	-14.667	62.667
84	25.846	-27.138		84	-14.667	65.333
85	29.723	-27.138		85	-16	72
86	43.939	-27.138		86	-13.334	77.333
87	52.985	-27.138		87	-5.334	81.333
88	56.862	-24.554		88	14.666	80
89	58.154	-23.261		89	24	78.667
90	63.323	-23.261		90	26.666	90.667
91	67.2	-27.138		91	26.666	93.333
92	65.908	-31.015		92	34.666	100
93	72.369	-37.477		93	48	102.667
1	0	0		1	0	0
2	5.169	0		2	-1.333	1.333
3	9.046	-2.584		3	-4	2.667
4	14.215	-2.584		4	-4	2.667
5	15.507	0		5	-9.333	-1.333
6	19.384	2.585		6	-9.333	-1.333
7	24.554	11.631		7	-10.667	-2.667
8	31.015	21.969		8	-9.333	-4
9	38.769	28.431		9	-5.333	-9.333
10	52.984	32.308		10	-2.667	-12
11	63.323	32.308		11	0	-13.333
12	68.492	40.062		12	4	-14.667
13	62.031	51.693		13	9.333	-14.667
14	50.4	62.031		14	18.667	-14.667
15	42.646	68.493		15	20	-20
16	45.231	74.954		16	17.333	-21.333
17	46.523	77.539		17	17.333	-21.333
18	52.984	82.708		18	12	-22.667
19	65.907	86.585		19	13.333	-24
20	72.369	89.169		20	17.333	-25.333
21	77.538	94.339		21	20	-30.667
22	77.538	95.631		22	20	-36
23	77.538	100.8		23	20	-37.333
24	74.954	105.969		24	20	-38.667
25	74.954	120.185		25	17.333	-41.333
26	76.246	126.646		26	17.333	-41.333
27	77.538	130.523		27	16	-41.333
28	80.123	130.523		28	9.333	-41.333
29	80.123	130.523		29	6.667	-38.667
30	82.707	136.985		30	5.333	-34.667
31	84	139.569		31	-1.333	-32
32	85.292	142.154		32	-8	-28
33	89.169	146.031		33	-10.667	-29.333
34	96.923	146.031		34	-12	-26.667
35	98.215	148.616		35	-12	-18.667
36	102.092	149.908		36	-16	-20
37	102.092	152.493		37	-16	-21.333
38	99.507	155.077		38	-5.333	-22.667
39	95.631	153.785		39	-4	-14.667
40	95.631	153.785		40	-12	-13.333
41	102.092	157.662		41	-12	-13.333
42	104.677	161.539		42	-13.333	-9.333
43	100.8	164.123		43	-12	-5.333
44	100.8	165.416		44	-10.667	-2.667
45	100.8	171.877		45	-10.667	4
46	100.8	173.169		46	-10.667	9.333
47	100.8	173.169		47	-10.667	13.333
48	105.969	177.046		48	-6.667	18.667
49	105.969	177.046		49	-5.333	18.667
50	105.969	180.923		50	-4	20
51	105.969	186.093		51	-4	24
52	105.969	187.385		52	-5.333	26.667
53	104.677	189.969		53	-5.333	29.333
54	105.969	195.139		54	-2.667	34.667
55	107.261	195.139		55	-1.333	34.667
56	108.554	197.723		56	0	36
57	111.138	200.308		57	6.667	38.667
58	111.138	206.769		58	10.667	41.333
59	111.138	208.062		59	16	45.333
60	111.138	214.523		60	16	54.667
61	111.138	214.523		61	16	58.667
62	111.138	217.108		62	16	62.667
63	115.015	219.693		63	18.667	72
64	120.184	228.739		64	22.667	72
65	124.061	233.908		65	28	77.333
66	124.061	239.077		66	29.333	78.667
67	125.354	240.369		67	38.667	80
68	121.477	244.246		68	44	68
69	118.892	246.831		69	50.667	66.667
70	122.769	250.708		70	50.667	66.667
71	124.061	250.708		71	62.667	69.333
72	125.354	254.585		72	70.667	64
73	130.523	258.462		73	72	60
74	136.984	268.8		74	73.333	57.333
75	136.984	272.677		75	70.667	57.333
76	136.984	276.554		76	61.333	44
77	129.231	286.893		77	66.667	34.667
78	131.815	289.477		78	74.667	28
79	134.4	292.062		79	70.667	18.667
80	136.984	294.646		80	65.333	9.333
81	133.107	302.4		81	54.667	13.333
82	133.107	307.569		82	49.333	12
83	135.692	308.862		83	41.333	5.333
84	136.984	308.862		84	32	0
85	133.107	317.908		85	32	-5.333
86	134.4	320.493		86	38.667	-18.667
87	135.692	325.662		87	45.333	-36
88	135.692	325.662		88	45.333	-42.667
89	135.692	328.246		89	38.667	-42.667
90	135.692	338.585		90	32	-44
91	135.692	342.462		91	32	-46.667
92	138.277	346.339		92	32	-53.333
93	139.569	346.339		93	24	-57.333
1	0	0		1	0	0
2	-10.339	-3.877		2	-1.333	-1.334
3	-10.339	-2.585		3	-1.333	-4
4	-12.923	-2.585		4	6.667	0
5	-20.677	-7.754		5	13.333	-1.334
6	-31.016	-11.631		6	29.333	-13.334
7	-33.6	-12.923		7	36	-17.334
8	-41.354	-12.923		8	42.667	-24
9	-43.939	-10.338		9	48	-26.667
10	-54.277	-7.754		10	49.333	-30.667
11	-58.154	-11.631		11	53.333	-44
12	-59.446	-12.923		12	54.667	-60
13	-65.908	-12.923		13	54.667	-76
14	-69.785	-12.923		14	49.333	-81.334
15	-73.662	-11.631		15	40	-85.334
16	-80.123	-6.461		16	17.333	-88
17	-89.169	-1.292		17	-2.667	-96
18	-91.754	10.339		18	-5.333	-108
19	-95.631	12.923		19	-2.667	-118.667
20	-99.508	12.923		20	9.333	-136
21	-105.969	14.215		21	16	-149.334
22	-109.846	18.092		22	22.667	-152
23	-112.431	21.969		23	28	-150.667
24	-121.477	28.431		24	38.667	-146.667
25	-122.769	36.185		25	49.333	-145.334
26	-122.769	38.769		26	61.333	-144
27	-122.769	40.062		27	69.333	-136
28	-122.769	42.646		28	78.667	-125.334
29	-125.354	45.231		29	84	-118.667
30	-130.523	52.985		30	89.333	-106.667
31	-130.523	52.985		31	90.667	-93.334
32	-130.523	52.985		32	113.333	-80
33	-130.523	56.862		33	116	-73.334
34	-130.523	59.446		34	116	-70.667
35	-130.523	62.031		35	118.667	-57.334
36	-133.108	69.785		36	120	-34.667
37	-144.739	74.954		37	116	-24
38	-148.616	80.123		38	105.333	-13.334
39	-147.323	85.292		39	93.333	-9.334
40	-147.323	87.877		40	89.333	1.333
41	-151.2	93.046		41	81.333	6.666
42	-153.785	96.923		42	76	10.666
43	-160.246	102.092		43	72	28
44	-161.539	108.554		44	88	40
45	-164.123	109.846		45	104	42.666
46	-174.462	105.969		46	128	56
47	-175.754	91.754		47	134.667	54.666
48	-177.046	90.462		48	142.667	45.333
49	-187.385	87.877		49	146.667	41.333
50	-191.262	82.708		50	150.667	40
51	-195.139	73.662		51	156	58.666
52	-199.016	73.662		52	157.333	80
53	-200.308	68.492		53	160	97.333
54	-191.262	56.862		54	160	105.333
55	-189.969	52.985		55	162.667	112
56	-177.046	40.062		56	170.667	118.666
57	-175.754	37.477		57	181.333	117.333
58	-173.169	24.554		58	192	116
59	-169.293	12.923		59	205.333	114.666
60	-165.416	9.046		60	224	112
61	-158.954	1.292		61	236	100
62	-155.077	-2.585		62	248	88
63	-152.493	-6.461		63	250.667	76
64	-146.031	-7.754		64	250.667	60
65	-143.446	-9.046		65	252	44
66	-134.4	-12.923		66	236	50.666
67	-130.523	-18.092		67	222.667	65.333
68	-127.939	-25.846		68	214.667	74.666
69	-124.062	-31.015		69	202.667	84
70	-124.062	-38.769		70	193.333	89.333
71	-124.062	-43.938		71	189.333	104
72	-116.308	-47.815		72	196	114.666
73	-105.969	-49.108		73	221.333	124
74	-100.8	-49.108		74	245.333	118.666
75	-100.8	-49.108		75	256	100
76	-98.216	-49.108		76	256	80
77	-93.046	-49.108		77	254.667	70.666
78	-93.046	-41.354		78	237.333	66.666
79	-91.754	-32.308		79	225.333	64
80	-87.877	-19.385		80	212	73.333
81	-64.616	-18.092		81	204	84
82	-50.4	-23.261		82	200	92
83	-49.108	-21.969		83	194.667	97.333
84	-49.108	-19.385		84	186.667	109.333
85	-42.646	-19.385		85	194.667	96
86	-31.016	-15.508		86	198.667	89.333
87	-21.969	-6.461		87	201.333	80
88	-11.631	-10.338		88	204	69.333
89	-11.631	-10.338		89	209.333	60
90	-5.169	-6.461		90	220	52
91	-3.877	-3.877		91	230.667	45.333
92	1.292	-1.292		92	238.667	42.666
93	6.461	9.046		93	253.333	42.666
1	0	0		1	0	0
2	2.585	-3.877		2	4	6.666
3	-2.585	-9.046		3	5.334	16
4	-5.169	-12.923		4	29.334	30.666
5	-9.046	-15.507		5	24	34.666
6	-15.508	-19.384		6	30.667	42.666
7	-19.385	-20.677		7	37.334	48
8	-23.262	-25.846		8	45.334	49.333
9	-27.139	-32.307		9	46.667	49.333
10	-29.723	-36.184		10	57.334	53.333
11	-34.892	-43.938		11	37.334	44
12	-34.892	-47.815		12	21.334	37.333
13	-40.062	-50.4		13	22.667	33.333
14	-41.354	-59.446		14	22.667	30.666
15	-37.477	-62.031		15	22.667	29.333
16	-29.723	-77.538		16	13.334	30.666
17	-27.139	-84		17	10.667	33.333
18	-27.139	-89.169		18	5.334	40
19	-21.969	-93.046		19	-1.333	52
20	-16.8	-96.923		20	-14.666	64
21	-11.631	-99.507		21	-18.666	69.333
22	-9.046	-102.092		22	-21.333	72
23	-5.169	-108.554		23	-24	64
24	-2.585	-111.138		24	-26.666	62.666
25	5.169	-103.384		25	-33.333	66.666
26	14.215	-96.923		26	-36	69.333
27	24.554	-93.046		27	-41.333	72
28	28.431	-89.169		28	-44	72
29	28.431	-81.415		29	-48	69.333
30	31.015	-74.954		30	-50.666	68
31	34.892	-64.615		31	-50.666	68
32	34.892	-64.615		32	-53.333	68
33	40.061	-67.2		33	-57.333	65.333
34	42.646	-71.077		34	-57.333	62.666
35	47.815	-73.661		35	-57.333	61.333
36	52.985	-73.661		36	-57.333	57.333
37	56.861	-80.123		37	-54.666	52
38	56.861	-82.707		38	-36	40
39	59.446	-84		39	-20	28
40	60.738	-85.292		40	-17.333	20
41	60.738	-85.292		41	-17.333	10.666
42	59.446	-85.292		42	-17.333	6.666
43	47.815	-85.292		43	-13.333	-5.334
44	31.015	-73.661		44	-28	-5.334
45	-14.215	-55.569		45	-28	-5.334
46	-41.354	-42.646		46	-33.333	-13.334
47	-52.985	-27.138		47	-34.666	-20
48	-58.154	-27.138		48	-37.333	-24
49	-64.615	-24.554		49	-38.666	-29.334
50	-67.2	-21.969		50	-42.666	-37.334
51	-73.662	-19.384		51	-45.333	-40
52	-80.123	-16.8		52	-64	-45.334
53	-90.462	-9.046		53	-77.333	-45.334
54	-86.585	6.462		54	-80	-42.667
55	-74.954	9.046		55	-90.666	-41.334
56	-67.2	19.385		56	-97.333	-46.667
57	-64.615	25.846		57	-102.666	-58.667
58	-60.739	36.185		58	-112	-64
59	-59.446	45.231		59	-118.666	-66.667
60	-56.862	51.693		60	-122.666	-69.334
61	-50.4	55.569		61	-126.666	-76
62	-43.939	58.154		62	-132	-81.334
63	-27.139	52.985		63	-137.333	-88
64	-16.8	40.062		64	-148	-98.667
65	-11.631	45.231		65	-158.666	-100
66	-9.046	46.523		66	-170.666	-105.334
67	-2.585	46.523		67	-177.333	-106.667
68	0	46.523		68	-172	-116
69	0	46.523		69	-165.333	-118.667
70	0	36.185		70	-157.333	-124
71	-5.169	20.677		71	-152	-133.334
72	-2.585	11.631		72	-141.333	-142.667
73	-1.292	-1.292		73	-133.333	-157.334
74	2.585	-11.631		74	-136	-169.334
75	9.046	-27.138		75	-132	-184
76	10.338	-31.015		76	-138.666	-189.334
77	12.923	-33.6		77	-157.333	-189.334
78	16.8	-43.938		78	-168	-197.334
79	19.385	-51.692		79	-181.333	-209.334
80	25.846	-56.861		80	-182.666	-220
81	29.723	-63.323		81	-184	-225.334
82	36.185	-71.077		82	-184	-238.667
83	49.108	-71.077		83	-164	-250.667
84	67.2	-58.154		84	-157.333	-256
85	71.077	-47.815		85	-140	-244
86	80.123	-36.184		86	-133.333	-242.667
87	87.877	-33.6		87	-126.666	-232
88	98.215	-33.6		88	-125.333	-210.667
89	112.431	-33.6		89	-114.666	-204
90	125.354	-36.184		90	-105.333	-192
91	134.4	-40.061		91	-113.333	-185.334
92	147.323	-25.846		92	-133.333	-176
93	160.246	-7.754		93	-144	-172
94	165.415	-1.292		1	0	0
2	0	0		2	10.667	6.666
3	-1.293	-2.584		3	22.667	13.333
4	-5.17	-7.754		4	22.667	13.333
5	-5.17	-11.63		5	32	13.333
6	-1.293	-15.507		6	34.667	12
7	9.046	-21.969		7	36	9.333
8	10.338	-21.969		8	44	2.666
9	6.461	-28.43		9	45.334	0
10	2.584	-28.43		10	48	-1.334
11	-3.877	-28.43		11	54.667	5.333
12	-11.631	-27.138		12	58.667	12
13	-12.923	-27.138		13	65.334	13.333
14	-12.923	-29.723		14	70.667	16
15	-7.754	-34.892		15	73.334	16
16	-9.046	-36.184		16	74.667	25.333
17	-9.046	-40.061		17	74.667	36
18	-10.339	-43.938		18	84	46.666
19	-12.923	-43.938		19	86.667	48
20	-20.677	-45.23		20	84	50.666
21	-20.677	-49.107		21	84	52
22	-20.677	-50.4		22	84	53.333
23	-25.846	-55.569		23	84	53.333
24	-21.97	-59.446		24	88	54.666
25	-21.97	-62.03		25	98.667	57.333
26	-16.8	-67.2		26	100	57.333
27	-16.8	-72.369		27	109.334	58.666
28	-20.677	-76.246		28	113.334	58.666
29	-31.016	-76.246		29	113.334	58.666
30	-36.185	-72.369		30	114.667	58.666
31	-42.646	-72.369		31	118.667	56
32	-41.354	-78.83		32	124	56
33	-41.354	-80.123		33	130.667	56
34	-34.893	-87.877		34	132	56
35	-37.477	-90.461		35	133.334	56
36	-41.354	-93.046		36	137.334	53.333
37	-38.77	-107.261		37	150.667	53.333
38	-37.477	-108.554		38	154.667	54.666
39	-38.77	-116.307		39	154.667	61.333
40	-42.646	-115.015		40	157.334	70.666
41	-40.062	-116.307		41	164	81.333
42	-36.185	-122.769		42	164	90.666
43	-33.6	-126.646		43	162.667	94.666
44	-28.431	-127.938		44	160	101.333
45	-21.97	-127.938		45	158.667	106.666
46	-19.385	-127.938		46	156	112
47	-18.093	-133.107		47	158.667	112
48	-16.8	-142.154		48	160	112
49	-7.754	-140.861		49	161.334	112
50	-1.293	-138.277		50	170.667	113.333
51	-1.293	-135.692		51	154.667	116
52	3.877	-135.692		52	152	118.666
53	7.754	-135.692		53	152	120
54	16.8	-139.569		54	145.334	118.666
55	18.092	-140.861		55	145.334	118.666
56	20.677	-136.984		56	141.334	118.666
57	24.554	-122.769		57	137.334	122.666
58	27.138	-118.892		58	137.334	121.333
59	27.138	-113.723		59	141.334	126.666
60	28.43	-109.846		60	144	133.333
61	29.723	-105.969		61	137.334	138.666
62	29.723	-100.8		62	136	134.666
63	27.138	-94.338		63	129.334	128
64	21.969	-93.046		64	124	129.333
65	14.215	-89.169		65	120	134.666
66	11.63	-85.292		66	114.667	134.666
67	3.877	-76.246		67	109.334	141.333
68	-5.17	-71.077		68	104	141.333
69	-10.339	-73.661		69	97.334	141.333
70	-21.97	-73.661		70	93.334	141.333
71	-33.6	-71.077		71	89.334	141.333
72	-40.062	-69.784		72	86.667	142.666
73	-41.354	-63.323		73	84	148
74	-37.477	-52.984		74	85.334	152
75	-34.893	-49.107		75	92	161.333
76	-45.231	-47.815		76	92	169.333
77	-46.523	-43.938		77	92	172
78	-52.985	-52.984		78	98.667	177.333
79	-59.446	-62.03		79	94.667	180
80	-59.446	-73.661		80	84	182.666
81	-62.031	-85.292		81	78.667	188
82	-62.031	-91.754		82	69.334	189.333
83	-47.816	-108.554		83	64	196
84	-36.185	-121.477		84	62.667	202.666
85	-49.108	-127.938		85	61.334	209.333
86	-49.108	-127.938		86	64	212
87	-54.277	-129.23		87	65.334	214.666
88	-62.031	-121.477		88	66.667	214.666
89	-65.908	-115.015		89	54.667	213.333
90	-67.2	-96.923		90	46.667	210.666
91	-67.2	-82.707		91	37.334	208
92	-60.739	-73.661		92	29.334	206.666
93	-52.985	-58.154		93	20	206.666
1	0	0		1	0	0
2	0	1.293		2	0	-2.667
3	1.293	1.293		3	0	-2.667
4	3.877	-1.292		4	-2.666	0
5	7.754	-11.63		5	-5.333	4
6	14.216	-19.384		6	-8	9.333
7	15.508	-21.969		7	-14.666	14.666
8	15.508	-27.138		8	-18.666	17.333
9	15.508	-29.723		9	-28	24
10	25.847	-36.184		10	-34.666	25.333
11	27.139	-37.477		11	-37.333	20
12	28.431	-40.061		12	-49.333	13.333
13	36.185	-43.938		13	-49.333	13.333
14	41.354	-46.523		14	-56	8
15	43.939	-51.692		15	-56	-2.667
16	43.939	-54.277		16	-62.666	-2.667
17	51.693	-59.446		17	-68	-9.334
18	58.154	-60.738		18	-73.333	-16
19	59.447	-60.738		19	-77.333	-17.334
20	65.908	-55.569		20	-84	-17.334
21	72.37	-55.569		21	-97.333	-17.334
22	78.831	-60.738		22	-106.666	-22.667
23	82.708	-62.03		23	-118.666	-28
24	87.877	-68.492		24	-121.333	-26.667
25	90.462	-76.246		25	-128	-20
26	91.754	-80.123		26	-129.333	-12
27	89.17	-81.415		27	-129.333	-6.667
28	89.17	-86.584		28	-129.333	-2.667
29	90.462	-90.461		29	-130.666	2.666
30	100.8	-86.584		30	-126.666	6.666
31	107.262	-82.707		31	-112	16
32	107.262	-82.707		32	-100	18.666
33	109.847	-82.707		33	-93.333	18.666
34	116.308	-87.877		34	-92	18.666
35	122.77	-91.753		35	-90.666	22.666
36	130.524	-91.753		36	-90.666	29.333
37	139.57	-96.923		37	-89.333	34.666
38	140.862	-98.215		38	-89.333	38.666
39	146.031	-100.8		39	-89.333	41.333
40	151.2	-104.677		40	-90.666	48
41	157.662	-112.43		41	-90.666	50.666
42	161.539	-116.307		42	-90.666	52
43	170.585	-120.184		43	-93.333	54.666
44	173.17	-122.769		44	-98.666	58.666
45	178.339	-129.23		45	-106.666	62.666
46	178.339	-133.107		46	-108	64
47	183.508	-134.4		47	-108	68
48	192.554	-133.107		48	-110.666	69.333
49	197.724	-133.107		49	-117.333	69.333
50	205.477	-133.107		50	-124	69.333
51	210.647	-133.107		51	-126.666	72
52	215.816	-134.4		52	-128	72
53	220.985	-134.4		53	-134.666	65.333
54	227.447	-135.692		54	-140	56
55	235.2	-138.277		55	-144	52
56	242.954	-138.277		56	-145.333	48
57	245.539	-138.277		57	-150.666	40
58	246.831	-138.277		58	-152	36
59	252	-134.4		59	-153.333	32
60	262.339	-129.23		60	-153.333	25.333
61	263.631	-126.646		61	-153.333	14.666
62	263.631	-122.769		62	-153.333	6.666
63	263.631	-117.6		63	-153.333	1.333
64	263.631	-105.969		64	-153.333	-1.334
65	263.631	-104.677		65	-146.666	-6.667
66	271.385	-103.384		66	-144	-12
67	277.847	-103.384		67	-137.333	-17.334
68	280.431	-112.43		68	-132	-17.334
69	281.724	-112.43		69	-122.666	-21.334
70	281.724	-112.43		70	-121.333	-25.334
71	286.893	-112.43		71	-118.666	-29.334
72	306.277	-108.553		72	-117.333	-33.334
73	316.616	-112.43		73	-116	-37.334
74	324.37	-117.6		74	-114.666	-41.334
75	325.662	-120.184		75	-113.333	-48
76	328.247	-125.353		76	-113.333	-56
77	329.539	-125.353		77	-113.333	-58.667
78	329.539	-130.523		78	-118.666	-62.667
79	326.954	-142.153		79	-128	-69.334
80	323.077	-155.077		80	-140	-70.667
81	321.785	-160.246		81	-144	-76
82	321.785	-160.246		82	-145.333	-80
83	319.2	-156.369		83	-156	-73.334
84	323.077	-174.461		84	-161.333	-69.334
85	320.493	-170.584		85	-165.333	-65.334
86	320.493	-178.338		86	-166.666	-62.667
87	319.2	-182.215		87	-168	-64
88	315.324	-191.261		88	-168	-70.667
89	308.862	-196.43		89	-173.333	-76
90	317.908	-191.261		90	-173.333	-81.334
91	321.785	-182.215		91	-173.333	-81.334
92	321.785	-175.753		92	-173.333	-85.334
93	321.785	-179.63		93	-170.666	-90.667
1	0	0		1	0	0
2	1.293	-1.293		2	1.334	-2.666
3	7.754	-9.047		3	21.334	-4
4	7.754	-10.339		4	24	-20
5	11.631	-14.216		5	25.334	-22.666
6	12.923	-16.8		6	41.334	-21.333
7	15.508	-20.677		7	41.334	-21.333
8	15.508	-24.554		8	38.667	-30.666
9	20.677	-29.724		9	38.667	-34.666
10	21.97	-33.6		10	37.334	-42.666
11	21.97	-34.893		11	37.334	-61.333
12	23.262	-37.477		12	37.334	-69.333
13	23.262	-37.477		13	21.334	-72
14	23.262	-43.939		14	8	-74.666
15	23.262	-46.524		15	0	-78.666
16	27.139	-46.524		16	-6.666	-78.666
17	25.846	-46.524		17	-12	-74.666
18	23.262	-46.524		18	-20	-69.333
19	20.677	-42.647		19	-22.666	-69.333
20	23.262	-47.816		20	-25.333	-69.333
21	20.677	-56.862		21	-34.666	-64
22	24.554	-58.154		22	-37.333	-76
23	25.846	-56.862		23	-44	-80
24	31.016	-54.277		24	-57.333	-74.666
25	31.016	-55.57		25	-57.333	-74.666
26	29.723	-54.277		26	-58.666	-77.333
27	28.431	-51.693		27	-60	-82.666
28	28.431	-58.154		28	-62.666	-84
29	31.016	-59.447		29	-72	-81.333
30	31.016	-58.154		30	-76	-78.666
31	31.016	-58.154		31	-78.666	-74.666
32	32.308	-63.324		32	-78.666	-74.666
33	32.308	-64.616		33	-85.333	-65.333
34	32.308	-65.908		34	-90.666	-57.333
35	32.308	-58.154		35	-96	-49.333
36	32.308	-59.447		36	-98.666	-38.666
37	34.893	-62.031		37	-100	-32
38	36.185	-68.493		38	-102.666	-21.333
39	37.477	-68.493		39	-102.666	-17.333
40	34.893	-68.493		40	-105.333	-9.333
41	29.723	-77.539		41	-110.666	-4
42	25.846	-77.539		42	-114.666	1.334
43	25.846	-78.831		43	-117.333	5.334
44	28.431	-81.416		44	-132	8
45	28.431	-82.708		45	-136	6.667
46	32.308	-82.708		46	-142.666	2.667
47	32.308	-84		47	-149.333	-1.333
48	32.308	-84		48	-156	-9.333
49	36.185	-96.924		49	-157.333	-10.666
50	37.477	-100.8		50	-161.333	-16
51	37.477	-107.262		51	-164	-25.333
52	37.477	-107.262		52	-166.666	-29.333
53	37.477	-108.554		53	-166.666	-34.666
54	37.477	-111.139		54	-168	-37.333
55	38.77	-112.431		55	-174.666	-41.333
56	40.062	-112.431		56	-180	-44
57	41.354	-115.016		57	-192	-44
58	42.646	-117.6		58	-204	-46.666
59	37.477	-122.77		59	-208	-52
60	36.185	-125.354		60	-214.666	-50.666
61	36.185	-129.231		61	-216	-45.333
62	36.185	-130.524		62	-221.333	-38.666
63	36.185	-131.816		63	-226.666	-26.666
64	36.185	-136.985		64	-233.333	-28
65	38.77	-142.154		65	-233.333	-24
66	38.77	-143.447		66	-225.333	-21.333
67	37.477	-144.739		67	-213.333	-13.333
68	31.016	-144.739		68	-212	-12
69	29.723	-142.154		69	-208	-12
70	28.431	-140.862		70	-205.333	-4
71	25.846	-140.862		71	-197.333	1.334
72	29.723	-143.447		72	-189.333	5.334
73	33.6	-148.616		73	-192	14.667
74	33.6	-152.493		74	-196	17.334
75	32.308	-157.662		75	-193.333	21.334
76	28.431	-160.247		76	-193.333	24
77	28.431	-162.831		77	-186.666	25.334
78	24.554	-162.831		78	-186.666	26.667
79	23.262	-164.124		79	-193.333	32
80	23.262	-165.416		80	-196	32
81	27.139	-170.585		81	-197.333	33.334
82	27.139	-171.877		82	-198.666	38.667
83	27.139	-175.754		83	-205.333	44
84	25.846	-180.924		84	-221.333	46.667
85	25.846	-180.924		85	-225.333	48
86	25.846	-183.508		86	-234.666	45.334
87	23.262	-183.508		87	-241.333	46.667
88	21.97	-184.8		88	-245.333	41.334
89	21.97	-187.385		89	-246.666	40
90	21.97	-193.847		90	-246.666	32
91	19.385	-193.847		91	-246.666	18.667
92	19.385	-193.847		92	-252	18.667
93	18.093	-197.724		93	-257.333	12
1	0	0		1	0	0
2	-1.292	-1.293		2	0	0
3	-1.292	-1.293		3	8	4
4	-1.292	-1.293		4	13.333	5.333
5	0	-2.585		5	12	6.667
6	2.585	-6.462		6	12	8
7	2.585	-6.462		7	13.333	8
8	5.17	-9.046		8	13.333	6.667
9	2.585	-15.508		9	6.667	1.333
10	1.293	-20.677		10	6.667	0
11	-2.584	-25.846		11	6.667	-6.667
12	-10.338	-31.016		12	2.667	-14.667
13	-14.215	-31.016		13	-1.333	-20
14	-18.092	-31.016		14	-1.333	-28
15	-24.554	-31.016		15	-2.667	-30.667
16	-29.723	-31.016		16	-6.667	-36
17	-36.184	-31.016		17	-6.667	-36
18	-38.769	-36.185		18	-12	-38.667
19	-45.23	-37.477		19	-17.333	-38.667
20	-49.107	-37.477		20	-18.667	-37.333
21	-50.4	-37.477		21	-18.667	-33.333
22	-59.446	-37.477		22	-18.667	-29.333
23	-67.2	-37.477		23	-20	-28
24	-71.077	-37.477		24	-26.667	-28
25	-73.661	-34.893		25	-34.667	-30.667
26	-82.707	-32.308		26	-36	-30.667
27	-93.046	-31.016		27	-42.667	-36
28	-91.754	-28.431		28	-44	-38.667
29	-89.169	-27.139		29	-46.667	-42.667
30	-94.338	-23.262		30	-57.333	-42.667
31	-91.754	-27.139		31	-60	-44
32	-91.754	-31.016		32	-61.333	-45.333
33	-95.63	-29.723		33	-64	-52
34	-98.215	-27.139		34	-72	-58.667
35	-91.754	-23.262		35	-73.333	-58.667
36	-90.461	-19.385		36	-76	-58.667
37	-94.338	-16.8		37	-80	-61.333
38	-94.338	-16.8		38	-78.667	-64
39	-93.046	-10.339		39	-85.333	-68
40	-85.292	-7.754		40	-84	-58.667
41	-77.538	-7.754		41	-84	-52
42	-68.492	-6.462		42	-82.667	-44
43	-65.907	-5.17		43	-82.667	-42.667
44	-63.323	-9.046		44	-82.667	-41.333
45	-71.077	-14.216		45	-86.667	-38.667
46	-72.369	-18.093		46	-89.333	-33.333
47	-67.2	-16.8		47	-89.333	-33.333
48	-60.738	-14.216		48	-94.667	-36
49	-59.446	-11.631		49	-100	-42.667
50	-47.815	-9.046		50	-102.667	-45.333
51	-45.23	-11.631		51	-101.333	-42.667
52	-42.646	-11.631		52	-104	-42.667
53	-40.061	-10.339		53	-105.333	-42.667
54	-37.477	-11.631		54	-105.333	-34.667
55	-32.307	-15.508		55	-105.333	-33.333
56	-27.138	-18.093		56	-105.333	-28
57	-19.384	-18.093		57	-104	-25.333
58	-16.8	-18.093		58	-104	-17.333
59	-11.63	-18.093		59	-105.333	-17.333
60	-9.046	-19.385		60	-110.667	-16
61	-2.584	-20.677		61	-110.667	-14.667
62	-2.584	-20.677		62	-112	-13.333
63	2.585	-23.262		63	-117.333	-9.333
64	3.877	-23.262		64	-117.333	-2.667
65	11.631	-23.262		65	-117.333	2.667
66	15.508	-19.385		66	-117.333	5.333
67	16.8	-10.339		67	-120	6.667
68	16.8	-9.046		68	-128	8
69	19.385	3.877		69	-128	6.667
70	21.97	7.754		70	-128	0
71	21.97	7.754		71	-132	-2.667
72	21.97	10.338		72	-136	-2.667
73	21.97	12.923		73	-136	-2.667
74	21.97	14.215		74	-144	-2.667
75	21.97	14.215		75	-144	-2.667
76	21.97	18.092		76	-145.333	-5.333
77	27.139	16.8		77	-142.667	-16
78	33.6	15.507		78	-138.667	-22.667
79	37.477	12.923		79	-137.333	-25.333
80	41.354	9.046		80	-137.333	-25.333
81	46.523	5.169		81	-126.667	-28
82	46.523	5.169		82	-109.333	-32
83	47.816	5.169		83	-108	-34.667
84	55.57	6.461		84	-112	-42.667
85	59.446	7.754		85	-112	-46.667
86	65.908	7.754		86	-102.667	-53.333
87	65.908	7.754		87	-89.333	-56
88	73.662	11.63		88	-80	-66.667
89	74.954	11.63		89	-80	-70.667
90	78.831	7.754		90	-85.333	-76
91	78.831	2.584		91	-85.333	-76
92	80.123	0		92	-89.333	-76
93	80.123	-1.293		93	-92	-82.667
1	0	0		1	0	0
2	-2.584	1.292		2	-5.333	1.334
3	-7.754	1.292		3	-8	6.667
4	-20.677	6.462		4	-8	6.667
5	-33.6	6.462		5	-10.666	4
6	-54.277	-6.461		6	-13.333	0
7	-64.615	-14.215		7	-14.666	1.334
8	-68.492	-23.261		8	-18.666	8
9	-73.661	-31.015		9	-24	5.334
10	-85.292	-36.184		10	-25.333	4
11	-93.046	-45.231		11	-32	0
12	-104.677	-47.815		12	-32	0
13	-115.015	-46.523		13	-34.666	2.667
14	-129.231	-47.815		14	-40	5.334
15	-131.815	-54.277		15	-40	5.334
16	-136.984	-64.615		16	-42.666	8
17	-140.861	-74.954		17	-44	8
18	-142.154	-78.831		18	-44	8
19	-144.738	-86.584		19	-45.333	8
20	-148.615	-95.631		20	-52	9.334
21	-155.077	-100.8		21	-53.333	9.334
22	-158.954	-102.092		22	-64	9.334
23	-162.831	-111.138		23	-69.333	14.667
24	-162.831	-117.6		24	-76	14.667
25	-162.831	-121.477		25	-72	21.334
26	-162.831	-129.231		26	-72	25.334
27	-162.831	-133.108		27	-72	29.334
28	-162.831	-142.154		28	-73.333	29.334
29	-162.831	-149.908		29	-78.666	34.667
30	-161.538	-153.784		30	-78.666	34.667
31	-158.954	-155.077		31	-78.666	34.667
32	-155.077	-155.077		32	-72	34.667
33	-151.2	-155.077		33	-73.333	40
34	-146.031	-155.077		34	-72	45.334
35	-136.984	-155.077		35	-70.666	53.334
36	-149.908	-160.246		36	-68	57.334
37	-160.246	-162.831		37	-66.666	64
38	-162.831	-162.831		38	-66.666	69.334
39	-195.138	-158.954		39	-69.333	73.334
40	-196.431	-158.954		40	-69.333	73.334
41	-180.923	-157.661		41	-72	78.667
42	-180.923	-156.369		42	-77.333	86.667
43	-184.8	-151.2		43	-84	93.334
44	-161.538	-149.908		44	-94.666	100
45	-138.277	-148.615		45	-100	105.334
46	-122.769	-156.369		46	-105.333	114.667
47	-109.846	-161.538		47	-110.666	121.334
48	-107.261	-162.831		48	-117.333	122.667
49	-99.508	-169.292		49	-130.666	126.667
50	-87.877	-174.461		50	-130.666	129.334
51	-81.415	-175.754		51	-132	137.334
52	-76.246	-177.046		52	-134.666	144
53	-72.369	-178.338		53	-134.666	146.667
54	-60.738	-183.508		54	-128	149.334
55	-51.692	-187.384		55	-125.333	150.667
56	-27.138	-196.431		56	-125.333	158.667
57	-6.461	-196.431		57	-124	162.667
58	10.339	-195.138		58	-116	170.667
59	27.139	-192.554		59	-113.333	181.334
60	37.477	-193.846		60	-112	197.334
61	52.985	-201.6		61	-112	206.667
62	65.908	-208.061		62	-112	217.334
63	71.077	-210.646		63	-112	218.667
64	84	-209.354		64	-112	218.667
65	89.169	-204.184		65	-112	218.667
66	105.969	-193.846		66	-112	222.667
67	117.6	-180.923		67	-116	236
68	130.523	-162.831		68	-125.333	242.667
69	133.108	-155.077		69	-129.333	242.667
70	133.108	-151.2		70	-129.333	242.667
71	130.523	-147.323		71	-129.333	248
72	124.062	-144.738		72	-129.333	249.334
73	124.062	-143.446		73	-126.666	253.334
74	118.892	-143.446		74	-117.333	260
75	112.431	-142.154		75	-117.333	264
76	98.216	-135.692		76	-114.666	265.334
77	82.708	-127.938		77	-108	265.334
78	72.369	-121.477		78	-105.333	265.334
79	60.739	-118.892		79	-102.666	265.334
80	59.446	-118.892		80	-96	264
81	45.231	-116.308		81	-96	264
82	32.308	-112.431		82	-96	264
83	23.262	-109.846		83	-93.333	262.667
84	11.631	-99.508		84	-89.333	262.667
85	-1.292	-90.461		85	-77.333	266.667
86	-15.508	-87.877		86	-80	265.334
87	-25.846	-87.877		87	-80	261.334
88	-38.769	-82.708		88	-78.666	260
89	-41.354	-87.877		89	-69.333	249.334
90	-45.231	-95.631		90	-69.333	249.334
91	-49.108	-98.215		91	-74.666	241.334
92	-51.692	-104.677		92	-68	240
93	-55.569	-109.846		93	-66.666	236
1	0	0		1	0	0
2	-16	8		2	0	-17.334
3	-14.667	16		3	2.666	-21.334
4	-14.667	16		4	5.333	-29.334
5	-13.334	22.667		5	-8	-33.334
6	-13.334	22.667		6	-14.667	-26.667
7	-12	25.334		7	-14.667	-17.334
8	-12	28		8	-14.667	-12
9	-10.667	36		9	-14.667	-2.667
10	-10.667	37.334		10	-8	14.666
11	-10.667	40		11	0	18.666
12	-13.334	44		12	8	18.666
13	-13.334	44		13	8	30.666
14	-13.334	44		14	8	40
15	-10.667	46.667		15	-2.667	45.333
16	-10.667	48		16	-12	48
17	-8	53.334		17	-22.667	49.333
18	-5.334	56		18	-29.334	49.333
19	-4	62.667		19	-34.667	48
20	-4	62.667		20	-36	42.666
21	-4	66.667		21	-42.667	41.333
22	-4	77.334		22	-53.334	49.333
23	-4	82.667		23	-53.334	53.333
24	-2.667	84		24	-57.334	65.333
25	-2.667	88		25	-69.334	70.666
26	-2.667	88		26	-70.667	84
27	-2.667	92		27	-73.334	97.333
28	-2.667	93.334		28	-86.667	104
29	-2.667	96		29	-98.667	97.333
30	-2.667	98.667		30	-98.667	84
31	-2.667	105.334		31	-98.667	74.666
32	-4	112		32	-97.334	57.333
33	-4	113.334		33	-90.667	50.666
34	-4	120		34	-96	42.666
35	-8	120		35	-114.667	38.666
36	-8	125.334		36	-124	44
37	-8	129.334		37	-129.334	58.666
38	-6.667	133.334		38	-134.667	65.333
39	-4	137.334		39	-134.667	76
40	-4	138.667		40	-128	88
41	0	144		41	-108	88
42	0	146.667		42	-126.667	98.666
43	0	152		43	-140	114.666
44	-5.334	162.667		44	-138.667	132
45	-2.667	164		45	-122.667	141.333
46	0	165.334		46	-109.334	137.333
47	0	165.334		47	-90.667	146.666
48	6.666	169.334		48	-86.667	142.666
49	12	174.667		49	-81.334	144
50	13.333	178.667		50	-73.334	140
51	13.333	180		51	-66.667	138.666
52	14.666	186.667		52	-50.667	141.333
53	20	200		53	-46.667	168
54	26.666	201.334		54	-45.334	178.666
55	30.666	202.667		55	-52	180
56	36	204		56	-62.667	178.666
57	41.333	209.334		57	-68	185.333
58	44	212		58	-49.334	188
59	52	217.334		59	-30.667	190.666
60	56	220		60	-32	174.666
61	57.333	225.334		61	-41.334	158.666
62	64	226.667		62	-42.667	144
63	74.666	232		63	-50.667	138.666
64	89.333	236		64	-49.334	118.666
65	96	238.667		65	-42.667	104
66	94.666	240		66	-32	96
67	93.333	242.667		67	-30.667	86.666
68	98.666	245.334		68	-34.667	77.333
69	110.666	246.667		69	-44	73.333
70	110.666	248		70	-44	60
71	120	250.667		71	-54.667	46.666
72	130.666	250.667		72	-54.667	33.333
73	142.666	254.667		73	-36	28
74	145.333	253.334		74	-24	14.666
75	145.333	250.667		75	-6.667	20
76	156	245.334		76	5.333	10.666
77	169.333	245.334		77	9.333	1.333
78	172	240		78	4	-6.667
79	177.333	233.334		79	-1.334	-16
80	180	233.334		80	-5.334	-44
81	185.333	230.667		81	-20	-48
82	193.333	225.334		82	-29.334	-53.334
83	196	218.667		83	-56	-46.667
84	196	212		84	-68	-46.667
85	206.666	200		85	-80	-41.334
86	206.666	193.334		86	-89.334	-45.334
87	206.666	182.667		87	-104	-53.334
88	206.666	173.334		88	-117.334	-69.334
89	206.666	162.667		89	-128	-62.667
90	206.666	160		90	-144	-42.667
91	206.666	160		91	-161.334	-32
92	210.666	160		92	-161.334	-17.334
93	216	157.334		93	-173.334	2.666
1	0	0		1	0	0
2	0	0		2	1.333	0
3	9.333	0		3	-4	0
4	22.667	12		4	-5.333	0
5	32	30.666		5	-9.333	0
6	40	48		6	-16	4
7	45.333	53.333		7	-26.667	5.334
8	48	57.333		8	-30.667	13.334
9	66.667	66.666		9	-32	26.667
10	61.333	81.333		10	-32	29.334
11	50.667	90.666		11	-32	34.667
12	34.667	108		12	-36	50.667
13	44	120		13	-45.333	56
14	54.667	121.333		14	-50.667	61.334
15	64	130.666		15	-57.333	68
16	85.333	134.666		16	-62.667	73.334
17	88	144		17	-58.667	81.334
18	88	162.666		18	-56	77.334
19	90.667	172		19	-53.333	69.334
20	65.333	186.666		20	-49.333	65.334
21	50.667	193.333		21	-48	61.334
22	46.667	200		22	-44	57.334
23	42.667	213.333		23	-32	50.667
24	37.333	218.666		24	-21.333	37.334
25	32	221.333		25	-14.667	25.334
26	14.667	224		26	-10.667	16
27	14.667	230.666		27	-6.667	13.334
28	6.667	242.666		28	-2.667	8
29	1.333	257.333		29	-1.333	4
30	1.333	268		30	-2.667	5.334
31	1.333	273.333		31	4	2.667
32	9.333	284		32	4	2.667
33	20	296		33	8	0
34	21.333	304		34	10.667	-5.333
35	21.333	308		35	12	-8
36	21.333	322.666		36	18.667	-14.666
37	20	337.333		37	28	-22.666
38	21.333	342.666		38	32	-36
39	25.333	346.666		39	30.667	-44
40	32	353.333		40	29.333	-44
41	44	360		41	24	-44
42	44	366.666		42	14.667	-44
43	56	380		43	6.667	-34.666
44	57.333	385.333		44	6.667	-26.666
45	61.333	386.666		45	2.667	-5.333
46	72	390.666		46	2.667	6.667
47	80	393.333		47	0	14.667
48	96	394.666		48	1.333	26.667
49	112	389.333		49	9.333	28
50	118.667	392		50	21.333	30.667
51	129.333	401.333		51	36	30.667
52	132	413.333		52	50.667	29.334
53	138.667	425.333		53	69.333	28
54	137.333	434.666		54	88	21.334
55	137.333	452		55	102.667	22.667
56	138.667	462.666		56	117.333	22.667
57	140	472		57	128	14.667
58	137.333	480		58	136	6.667
59	133.333	484		59	137.333	1.334
60	120	498.666		60	141.333	-4
61	121.333	510.666		61	158.667	6.667
62	122.667	517.333		62	161.333	18.667
63	113.333	528		63	173.333	22.667
64	102.667	545.333		64	173.333	29.334
65	94.667	553.333		65	172	41.334
66	81.333	556		66	170.667	45.334
67	72	554.666		67	165.333	60
68	65.333	554.666		68	165.333	61.334
69	56	560		69	165.333	74.667
70	45.333	561.333		70	153.333	81.334
71	32	564		71	149.333	88
72	26.667	564		72	138.667	81.334
73	16	562.666		73	130.667	77.334
74	10.667	553.333		74	121.333	70.667
75	5.333	545.333		75	113.333	66.667
76	0	544		76	89.333	58.667
77	-6.667	544		77	85.333	48
78	-12	536		78	70.667	53.334
79	-13.333	512		79	57.333	72
80	-14.667	504		80	57.333	101.334
81	-17.333	500		81	61.333	109.334
82	-17.333	493.333		82	65.333	113.334
83	-21.333	484		83	81.333	121.334
84	-22.667	477.333		84	94.667	122.667
85	-28	472		85	104	122.667
86	-37.333	460		86	121.333	106.667
87	-37.333	457.333		87	134.667	89.334
88	-40	450.666		88	134.667	80
89	-45.333	442.666		89	153.333	69.334
90	-50.667	438.666		90	160	64
91	-66.667	434.666		91	170.667	56
92	-69.333	430.666		92	189.333	50.667
93	-73.333	421.333		93	189.333	36
1	0	0		1	0	0
2	-3.877	3.876		2	-1.334	8
3	-7.753	9.046		3	-6.667	8
4	-10.338	11.63		4	-16	2.667
5	-11.63	16.8		5	-24	-1.333
6	-11.63	21.969		6	-29.334	-8
7	-10.338	25.846		7	-20	-12
8	-2.584	28.43		8	-14.667	-13.333
9	9.047	31.015		9	-20	-8
10	10.339	31.015		10	-20	1.333
11	18.093	31.015		11	-24	9.333
12	21.97	31.015		12	-24	18.667
13	24.554	31.015		13	-16	24
14	33.6	33.6		14	-5.334	26.667
15	42.647	40.061		15	-2.667	30.667
16	43.939	40.061		16	1.333	41.333
17	56.862	45.23		17	14.666	44
18	56.862	45.23		18	20	53.333
19	65.908	50.4		19	8	57.333
20	65.908	50.4		20	9.333	74.667
21	65.908	51.692		21	16	77.333
22	73.662	58.153		22	16	77.333
23	73.662	59.446		23	17.333	80
24	74.954	62.03		24	2.666	78.667
25	76.247	65.907		25	-2.667	64
26	77.539	67.2		26	-4	53.333
27	78.831	69.784		27	-4	37.333
28	80.123	72.369		28	1.333	30.667
29	80.123	74.953		29	18.666	30.667
30	80.123	80.123		30	21.333	32
31	80.123	86.584		31	28	37.333
32	76.247	93.046		32	22.666	50.667
33	71.077	100.8		33	12	53.333
34	64.616	108.553		34	4	57.333
35	55.57	107.261		35	-9.334	56
36	51.693	107.261		36	-30.667	62.667
37	55.57	105.969		37	-45.334	76
38	55.57	104.676		38	-64	70.667
39	43.939	104.676		39	-69.334	64
40	37.477	103.384		40	-74.667	52
41	29.723	103.384		41	-92	40
42	18.093	103.384		42	-104	38.667
43	10.339	103.384		43	-120	38.667
44	6.462	98.215		44	-132	37.333
45	6.462	95.63		45	-141.334	26.667
46	0	87.876		46	-144	16
47	-1.292	87.876		47	-157.334	16
48	-6.461	85.292		48	-158.667	17.333
49	-9.046	84		49	-161.334	29.333
50	-9.046	81.415		50	-168	28
51	-12.923	78.83		51	-168	21.333
52	-3.877	78.83		52	-164	9.333
53	-1.292	74.953		53	-149.334	8
54	2.585	74.953		54	-141.334	18.667
55	0	84		55	-140	30.667
56	-1.292	91.753		56	-144	42.667
57	-1.292	93.046		57	-153.334	53.333
58	-1.292	102.092		58	-153.334	56
59	-2.584	105.969		59	-166.667	57.333
60	-3.877	117.6		60	-174.667	64
61	-10.338	131.815		61	-180	64
62	-14.215	144.738		62	-180	46.667
63	-20.677	156.369		63	-186.667	45.333
64	-24.553	161.538		64	-188	37.333
65	-24.553	165.415		65	-196	48
66	-24.553	170.584		66	-197.334	52
67	-24.553	173.169		67	-193.334	58.667
68	-23.261	180.923		68	-189.334	69.333
69	-11.63	183.507		69	-185.334	81.333
70	9.047	196.43		70	-192	88
71	20.677	196.43		71	-192	102.667
72	21.97	197.723		72	-173.334	100
73	23.262	188.676		73	-157.334	94.667
74	29.723	193.846		74	-149.334	90.667
75	37.477	193.846		75	-153.334	74.667
76	45.231	196.43		76	-165.334	58.667
77	45.231	193.846		77	-178.667	52
78	50.4	182.215		78	-190.667	60
79	54.277	180.923		79	-198.667	80
80	63.323	180.923		80	-198.667	92
81	65.908	177.046		81	-216	92
82	69.785	174.461		82	-216	81.333
83	72.37	168		83	-216	76
84	65.908	158.953		84	-221.334	69.333
85	65.908	152.492		85	-221.334	61.333
86	51.693	143.446		86	-224	58.667
87	51.693	139.569		87	-224	68
88	45.231	131.815		88	-224	78.667
89	41.354	127.938		89	-222.667	92
90	34.893	122.769		90	-226.667	100
91	31.016	121.476		91	-232	105.333
92	28.431	116.307		92	-237.334	104
93	24.554	115.015		93	-244	98.667
1	0	0		1	0	0
2	-3.876	0		2	0	0
3	-6.461	0		3	0	0
4	-9.046	0		4	0	-5.333
5	-16.8	0		5	1.333	-9.333
6	-16.8	0		6	8	-13.333
7	-27.138	0		7	16	-13.333
8	-28.43	2.585		8	22.667	-8
9	-33.6	2.585		9	28	-6.667
10	-33.6	2.585		10	30.667	-9.333
11	-37.476	5.169		11	28	-14.667
12	-41.353	6.462		12	33.333	-17.333
13	-41.353	7.754		13	36	-17.333
14	-45.23	7.754		14	36	-17.333
15	-49.107	7.754		15	40	-17.333
16	-49.107	7.754		16	44	-13.333
17	-55.569	10.338		17	48	-8
18	-54.276	11.631		18	52	-1.333
19	-58.153	14.215		19	57.333	-1.333
20	-60.738	14.215		20	62.667	-1.333
21	-65.907	14.215		21	70.667	-1.333
22	-65.907	14.215		22	76	-1.333
23	-69.784	18.092		23	77.333	0
24	-72.369	20.677		24	82.667	6.667
25	-80.123	21.969		25	81.333	16
26	-80.123	21.969		26	77.333	25.333
27	-81.415	24.554		27	74.667	36
28	-80.123	28.431		28	69.333	36
29	-87.876	33.6		29	69.333	38.667
30	-89.169	33.6		30	74.667	52
31	-98.215	37.477		31	86.667	52
32	-98.215	37.477		32	92	52
33	-98.215	37.477		33	92	52
34	-103.384	42.646		34	92	52
35	-103.384	42.646		35	94.667	52
36	-103.384	47.815		36	92	57.333
37	-103.384	49.108		37	77.333	70.667
38	-107.261	54.277		38	74.667	81.333
39	-108.553	56.862		39	74.667	90.667
40	-109.846	62.031		40	76	94.667
41	-112.43	67.2		41	76	100
42	-115.015	68.492		42	73.333	106.667
43	-116.307	69.785		43	69.333	118.667
44	-122.769	73.662		44	62.667	125.333
45	-130.523	73.662		45	49.333	124
46	-130.523	73.662		46	41.333	117.333
47	-133.107	73.662		47	37.333	100
48	-138.276	77.538		48	32	81.333
49	-149.907	82.708		49	32	77.333
50	-148.615	86.585		50	44	70.667
51	-142.153	89.169		51	49.333	58.667
52	-142.153	96.923		52	56	57.333
53	-144.738	103.385		53	68	64
54	-146.03	105.969		54	80	64
55	-146.03	109.846		55	97.333	64
56	-146.03	109.846		56	100	54.667
57	-147.323	118.892		57	100	34.667
58	-147.323	118.892		58	98.667	25.333
59	-146.03	124.062		59	85.333	14.667
60	-143.446	129.231		60	73.333	10.667
61	-142.153	131.815		61	66.667	10.667
62	-138.276	134.4		62	65.333	-9.333
63	-136.984	135.692		63	65.333	-12
64	-130.523	142.154		64	78.667	-22.667
65	-127.938	142.154		65	85.333	-25.333
66	-124.061	143.446		66	98.667	-25.333
67	-118.892	146.031		67	110.667	-21.333
68	-116.307	147.323		68	113.333	-21.333
69	-115.015	147.323		69	116	-5.333
70	-111.138	152.492		70	112	-1.333
71	-111.138	153.785		71	112	10.667
72	-108.553	156.369		72	117.333	12
73	-104.676	156.369		73	132	1.333
74	-99.507	160.246		74	132	-2.667
75	-98.215	164.123		75	140	-4
76	-98.215	166.708		76	141.333	-2.667
77	-94.338	177.046		77	146.667	6.667
78	-89.169	179.631		78	152	20
79	-87.876	183.508		79	148	30.667
80	-87.876	188.677		80	138.667	38.667
81	-87.876	196.431		81	134.667	49.333
82	-87.876	199.015		82	141.333	53.333
83	-87.876	199.015		83	154.667	54.667
84	-86.584	201.6		84	166.667	54.667
85	-82.707	210.646		85	173.333	41.333
86	-82.707	223.569		86	174.667	33.333
87	-91.753	228.738		87	174.667	28
88	-103.384	224.862		88	166.667	16
89	-109.846	210.646		89	156	6.667
90	-112.43	208.062		90	150.667	1.333
91	-116.307	204.185		91	153.333	-5.333
92	-122.769	211.938		92	165.333	-8
93	-126.646	222.277		93	174.667	-2.667
1	0	0		1	0	0
2	-2.585	-3.877		2	-2.667	-1.333
3	-3.877	-12.923		3	2.666	-5.333
4	-7.754	-18.092		4	-1.334	-5.333
5	-21.969	-24.553		5	-12	-5.333
6	-37.477	-25.846		6	-13.334	-4
7	-45.231	-21.969		7	-13.334	-1.333
8	-49.108	-21.969		8	-13.334	-1.333
9	-50.4	-21.969		9	-14.667	4
10	-55.569	-18.092		10	-22.667	4
11	-63.323	-14.215		11	-21.334	2.667
12	-67.2	-14.215		12	-21.334	-4
13	-68.492	-12.923		13	-22.667	-10.667
14	-77.539	-10.338		14	-22.667	-16
15	-77.539	-10.338		15	-30.667	4
16	-81.415	-6.461		16	-30.667	13.333
17	-84	-3.877		17	-26.667	16
18	-84	3.877		18	-20	18.667
19	-80.123	14.216		19	-13.334	21.333
20	-78.831	18.093		20	-6.667	25.333
21	-78.831	21.97		21	-16	25.333
22	-78.831	27.139		22	-25.334	28
23	-77.539	32.308		23	-25.334	32
24	-76.246	33.6		24	-32	38.667
25	-74.954	38.77		25	-37.334	40
26	-71.077	41.354		26	-37.334	40
27	-69.785	42.647		27	-38.667	34.667
28	-59.446	42.647		28	-41.334	30.667
29	-51.692	46.523		29	-44	25.333
30	-49.108	54.277		30	-45.334	20
31	-47.815	58.154		31	-45.334	20
32	-47.815	59.447		32	-48	21.333
33	-47.815	71.077		33	-60	24
34	-47.815	72.37		34	-60	24
35	-49.108	84		35	-61.334	20
36	-55.569	84		36	-65.334	13.333
37	-62.031	87.877		37	-65.334	13.333
38	-68.492	91.754		38	-65.334	21.333
39	-76.246	93.047		39	-64	17.333
40	-76.246	93.047		40	-66.667	10.667
41	-76.246	94.339		41	-64	6.667
42	-81.415	102.093		42	-58.667	-6.667
43	-84	103.385		43	-58.667	-16
44	-87.877	107.262		44	-56	-28
45	-87.877	109.847		45	-56	-34.667
46	-100.8	120.185		46	-54.667	-42.667
47	-102.092	120.185		47	-56	-50.667
48	-109.846	125.354		48	-61.334	-54.667
49	-112.431	127.939		49	-69.334	-57.333
50	-118.892	130.523		50	-73.334	-60
51	-122.769	131.816		51	-78.667	-54.667
52	-135.692	135.693		52	-85.334	-52
53	-136.985	136.985		53	-93.334	-61.333
54	-147.323	142.154		54	-93.334	-68
55	-148.615	146.031		55	-93.334	-73.333
56	-148.615	158.954		56	-93.334	-74.667
57	-161.539	174.462		57	-97.334	-78.667
58	-164.123	179.631		58	-110.667	-80
59	-165.415	182.216		59	-110.667	-80
60	-168	186.093		60	-113.334	-77.333
61	-177.046	189.97		61	-120	-72
62	-184.8	191.262		62	-125.334	-72
63	-187.385	191.262		63	-126.667	-76
64	-197.723	191.262		64	-132	-82.667
65	-202.892	191.262		65	-132	-90.667
66	-209.354	196.431		66	-133.334	-92
67	-211.939	200.308		67	-133.334	-94.667
68	-213.231	200.308		68	-129.334	-102.667
69	-215.815	202.893		69	-129.334	-117.333
70	-215.815	205.477		70	-129.334	-118.667
71	-218.4	208.062		71	-128	-125.333
72	-226.154	214.523		72	-134.667	-126.667
73	-226.154	214.523		73	-142.667	-120
74	-230.031	219.693		74	-150.667	-118.667
75	-233.908	226.154		75	-158.667	-121.333
76	-233.908	230.031		76	-158.667	-121.333
77	-233.908	235.2		77	-162.667	-125.333
78	-232.615	240.37		78	-166.667	-128
79	-231.323	246.831		79	-166.667	-114.667
80	-231.323	248.123		80	-162.667	-112
81	-228.739	254.585		81	-165.334	-108
82	-226.154	259.754		82	-176	-105.333
83	-220.985	263.631		83	-181.334	-98.667
84	-214.523	270.093		84	-184	-93.333
85	-199.015	273.97		85	-185.334	-93.333
86	-191.262	275.262		86	-190.667	-89.333
87	-175.754	272.677		87	-190.667	-82.667
88	-171.877	270.093		88	-190.667	-80
89	-165.415	270.093		89	-190.667	-73.333
90	-160.246	266.216		90	-210.667	-73.333
91	-152.492	267.508		91	-218.667	-73.333
92	-149.908	267.508		92	-218.667	-80
93	-148.615	263.631		93	-216	-86.667
1	0	0		1	0	0
2	1.292	-1.293		2	5.334	-1.333
3	2.585	-3.877		3	5.334	-1.333
4	9.046	-5.169		4	5.334	0
5	9.046	-5.169		5	-6.666	12
6	10.339	-7.754		6	1.334	9.333
7	14.215	-14.216		7	1.334	4
8	11.631	-14.216		8	0	12
9	9.046	-14.216		9	0	12
10	9.046	-18.093		10	1.334	13.333
11	9.046	-18.093		11	4	9.333
12	6.462	-18.093		12	4	9.333
13	-1.292	-20.677		13	8	9.333
14	-1.292	-20.677		14	0	4
15	-10.338	-24.554		15	-1.333	5.333
16	-10.338	-24.554		16	-6.666	2.667
17	-11.631	-24.554		17	1.334	4
18	-11.631	-28.431		18	5.334	-5.333
19	-11.631	-31.016		19	0	-6.667
20	-11.631	-36.185		20	-9.333	-8
21	-10.338	-37.477		21	-9.333	-10.667
22	-10.338	-45.231		22	-8	-13.333
23	-12.923	-45.231		23	-2.666	-17.333
24	-12.923	-47.816		24	-9.333	-9.333
25	-14.215	-49.108		25	-13.333	-5.333
26	-14.215	-54.277		26	-13.333	2.667
27	-14.215	-56.862		27	-13.333	6.667
28	-14.215	-62.031		28	-10.666	13.333
29	-14.215	-62.031		29	-9.333	13.333
30	-14.215	-65.908		30	0	13.333
31	-14.215	-68.493		31	1.334	13.333
32	-14.215	-71.077		32	-4	16
33	-12.923	-73.662		33	0	17.333
34	-12.923	-76.246		34	5.334	14.667
35	-10.338	-77.539		35	8	13.333
36	-9.046	-82.708		36	9.334	13.333
37	-9.046	-85.293		37	9.334	12
38	-9.046	-87.877		38	10.667	9.333
39	-9.046	-90.462		39	12	4
40	-6.461	-96.923		40	5.334	-1.333
41	-6.461	-102.093		41	8	-1.333
42	-6.461	-103.385		42	8	-9.333
43	-6.461	-105.969		43	8	-18.667
44	-6.461	-111.139		44	-1.333	-18.667
45	-6.461	-111.139		45	-10.666	-13.333
46	-6.461	-115.016		46	-13.333	-4
47	-5.169	-117.6		47	-21.333	6.667
48	-2.585	-120.185		48	-17.333	12
49	-2.585	-122.769		49	-10.666	20
50	0	-125.354		50	1.334	21.333
51	1.292	-126.646		51	12	21.333
52	2.585	-129.231		52	14.667	16
53	3.877	-134.4		53	22.667	8
54	7.754	-139.569		54	22.667	-2.667
55	9.046	-142.154		55	22.667	-14.667
56	14.215	-152.493		56	14.667	-17.333
57	14.215	-156.369		57	10.667	-17.333
58	14.215	-162.831		58	8	-18.667
59	9.046	-161.539		59	1.334	-21.333
60	9.046	-161.539		60	-9.333	-21.333
61	14.215	-165.416		61	-20	-21.333
62	16.8	-166.708		62	-18.666	-6.667
63	16.8	-168		63	-12	-5.333
64	18.092	-168		64	-6.666	6.667
65	23.262	-168		65	-4	14.667
66	28.431	-170.585		66	12	18.667
67	32.308	-174.462		67	21.334	13.333
68	34.892	-178.339		68	32	10.667
69	34.892	-178.339		69	34.667	9.333
70	37.477	-183.508		70	36	2.667
71	38.769	-186.093		71	36	-4
72	38.769	-191.262		72	26.667	-10.667
73	38.769	-195.139		73	25.334	-14.667
74	34.892	-200.308		74	25.334	-20
75	25.846	-200.308		75	25.334	-30.667
76	24.554	-202.893		76	22.667	-32
77	24.554	-208.062		77	10.667	-33.333
78	24.554	-211.939		78	6.667	-38.667
79	24.554	-217.108		79	-2.666	-38.667
80	24.554	-219.693		80	-16	-32
81	24.554	-220.985		81	-18.666	-20
82	24.554	-226.154		82	-24	-12
83	25.846	-230.031		83	-32	-10.667
84	25.846	-230.031		84	-38.666	-2.667
85	31.015	-230.031		85	-38.666	-2.667
86	34.892	-230.031		86	-38.666	2.667
87	41.354	-233.908		87	-8	6.667
88	47.815	-233.908		88	-6.666	10.667
89	49.108	-233.908		89	0	18.667
90	55.569	-231.323		90	14.667	22.667
91	60.739	-227.446		91	21.334	21.333
92	67.2	-226.154		92	32	8
93	69.785	-224.862		93	32	0

## Sheet: Fig.1d
Fig.1d	MCF10A RAC1 Q61L
Trajectory plots								Migration persistence
	si CTRL				si PPP2R1A			time:	0	5	10	15	20	25	30	35	40	45
1	relative X	relative Y		1	relative X	relative Y		sictr	1	0.854301	0.786939	0.745783	0.686912	0.651045	0.617607	0.586614	0.564908	0.542555
2	0	0		2	0	0		sictr SEM	0	0.00617999	0.00862105	0.00984039	0.0113356	0.0123794	0.0130522	0.0136886	0.0140623	0.0144569
3	0	-1.333		3	1.333	-9.333		siR1A	1	0.813443	0.730656	0.679065	0.630514	0.589093	0.557374	0.53149	0.518032	0.497389
4	0	-6.667		4	1.333	-12		siR1A SEM	0	0.00625591	0.00798957	0.00894364	0.00982505	0.0104744	0.010955	0.0113806	0.0115571	0.0119719
5	0	-6.667		5	4	-21.333
6	2.667	-12		6	4	-22.666
7	2.667	-18.667		7	2.666	-28
8	2.667	-24		8	2.666	-29.333
9	5.333	-34.667		9	2.666	-30.666
10	5.333	-37.333		10	2.666	-32
11	4	-41.333		11	4	-33.333
12	4	-42.667		12	6.666	-36
13	4	-45.333		13	16	-38.666
14	2.667	-48		14	18.666	-41.333
15	2.667	-53.333		15	21.333	-44
16	2.667	-56		16	22.666	-48
17	2.667	-58.667		17	38.666	-48
18	2.667	-62.667		18	42.666	-50.666
19	2.667	-64		19	46.666	-58.666
20	2.667	-64		20	49.333	-61.333
21	2.667	-69.333		21	53.333	-65.333
22	2.667	-72		22	60	-70.666
23	2.667	-73.333		23	61.333	-73.333
24	2.667	-76		24	68	-85.333
25	2.667	-76		25	69.333	-89.333
26	2.667	-77.333		26	74.666	-101.333
27	2.667	-77.333		27	76	-104
28	4	-77.333		28	76	-108
29	4	-77.333		29	76	-110.666
30	4	-81.333		30	69.333	-116
31	2.667	-84		31	69.333	-117.333
32	0	-86.667		32	69.333	-118.666
33	0	-88		33	70.666	-126.666
34	-2.667	-94.667		34	77.333	-134.666
35	-4	-96		35	78.666	-137.333
36	-6.667	-100		36	78.666	-138.666
37	-8	-100		37	88	-138.666
38	-8	-104		38	92	-142.666
39	-8	-105.333		39	92	-145.333
40	-9.333	-108		40	94.666	-148
41	-9.333	-114.667		41	98.666	-150.666
42	-9.333	-114.667		42	100	-153.333
43	-9.333	-117.333		43	101.333	-156
44	-9.333	-118.667		44	106.666	-158.666
45	-9.333	-120		45	106.666	-158.666
46	-9.333	-128		46	112	-161.333
47	-9.333	-128		47	116	-165.333
48	-9.333	-128		48	116	-169.333
49	-12	-133.333		49	116	-176
50	-12	-133.333		50	117.333	-184
51	-13.333	-134.667		51	118.666	-188
52	-14.667	-136		52	120	-190.666
53	-14.667	-136		53	124	-198.666
54	-14.667	-138.667		54	124	-200
55	-18.667	-140		55	125.333	-204
56	-18.667	-140		56	126.666	-205.333
57	-18.667	-142.667		57	129.333	-212
58	-18.667	-142.667		58	132	-214.666
59	-18.667	-146.667		59	141.333	-229.333
60	-18.667	-146.667		60	144	-233.333
61	-20	-154.667		61	145.333	-240
62	-20	-157.333		62	146.666	-242.666
63	-17.333	-161.333		63	150.666	-248
64	-16	-165.333		64	152	-250.666
65	-16	-165.333		65	157.333	-260
66	-16	-165.333		66	161.333	-260
67	-16	-166.667		67	174.666	-264
68	-13.333	-172		68	176	-282.666
69	-13.333	-176		69	176	-289.333
70	-13.333	-177.333		70	180	-296
71	-10.667	-181.333		71	182.666	-308
72	-9.333	-182.667		72	182.666	-310.666
1	0	0		1	0	0
2	0	0		2	-4	0
3	-1.333	2.667		3	-4	2.666
4	-1.333	6.667		4	-4	4
5	-1.333	9.333		5	-4	5.333
6	-2.666	14.667		6	-5.333	8
7	-2.666	17.333		7	-5.333	12
8	-2.666	24		8	-5.333	12
9	-2.666	24		9	-6.666	13.333
10	0	32		10	-9.333	16
11	0	37.333		11	-10.666	18.666
12	1.334	40		12	-12	22.666
13	1.334	45.333		13	-13.333	29.333
14	1.334	46.667		14	-13.333	30.666
15	1.334	54.667		15	-14.666	34.666
16	0	58.667		16	-16	36
17	-6.666	62.667		17	-16	36
18	-9.333	64		18	-18.666	37.333
19	-9.333	64		19	-20	37.333
20	-9.333	66.667		20	-20	37.333
21	-10.666	68		21	-20	37.333
22	-10.666	70.667		22	-21.333	40
23	-10.666	77.333		23	-21.333	40
24	-10.666	78.667		24	-21.333	41.333
25	-13.333	82.667		25	-22.666	41.333
26	-14.666	84		26	-22.666	42.666
27	-16	86.667		27	-26.666	49.333
28	-17.333	89.333		28	-26.666	49.333
29	-21.333	90.667		29	-26.666	49.333
30	-24	93.333		30	-28	48
31	-24	94.667		31	-28	44
32	-28	97.333		32	-29.333	44
33	-33.333	101.333		33	-29.333	41.333
34	-37.333	105.333		34	-29.333	41.333
35	-41.333	109.333		35	-33.333	42.666
36	-45.333	113.333		36	-33.333	42.666
37	-48	114.667		37	-33.333	42.666
38	-50.666	118.667		38	-34.666	42.666
39	-56	124		39	-37.333	45.333
40	-57.333	126.667		40	-38.666	46.666
41	-57.333	132		41	-40	46.666
42	-58.666	136		42	-44	49.333
43	-60	137.333		43	-44	53.333
44	-64	140		44	-44	58.666
45	-65.333	140		45	-48	58.666
46	-72	144		46	-54.666	57.333
47	-74.666	144		47	-60	56
48	-77.333	145.333		48	-60	62.666
49	-81.333	146.667		49	-61.333	65.333
50	-82.666	148		50	-60	70.666
51	-85.333	149.333		51	-65.333	76
52	-86.666	149.333		52	-70.666	84
53	-89.333	149.333		53	-70.666	88
54	-93.333	150.667		54	-73.333	88
55	-94.666	153.333		55	-78.666	88
56	-101.333	157.333		56	-78.666	88
57	-105.333	157.333		57	-78.666	92
58	-105.333	157.333		58	-82.666	96
59	-112	157.333		59	-82.666	100
60	-114.666	157.333		60	-82.666	101.333
61	-114.666	157.333		61	-84	102.666
62	-114.666	157.333		62	-85.333	109.333
63	-117.333	158.667		63	-88	110.666
64	-120	161.333		64	-92	110.666
65	-122.666	165.333		65	-92	112
66	-122.666	165.333		66	-92	112
67	-122.666	166.667		67	-93.333	114.666
68	-122.666	166.667		68	-101.333	116
69	-126.666	170.667		69	-102.666	116
70	-126.666	170.667		70	-108	120
71	-126.666	170.667		71	-113.333	125.333
72	-126.666	170.667		72	-124	126.666
1	0	0		1	0	0
2	-1.334	2.667		2	5.333	2.667
3	-1.334	4		3	13.333	4
4	-1.334	4		4	16	9.334
5	1.333	2.667		5	24	13.334
6	2.666	2.667		6	25.333	17.334
7	4	1.333		7	30.666	18.667
8	6.666	-2.667		8	36	18.667
9	6.666	-2.667		9	37.333	18.667
10	6.666	-5.333		10	44	17.334
11	6.666	-12		11	53.333	10.667
12	6.666	-12		12	64	4
13	6.666	-16		13	81.333	6.667
14	6.666	-17.333		14	85.333	6.667
15	5.333	-20		15	92	9.334
16	5.333	-21.333		16	94.666	13.334
17	9.333	-26.667		17	100	16
18	13.333	-26.667		18	110.666	21.334
19	16	-26.667		19	126.666	24
20	22.666	-25.333		20	133.333	25.334
21	29.333	-18.667		21	140	25.334
22	29.333	-16		22	145.333	25.334
23	29.333	-10.667		23	156	25.334
24	29.333	-6.667		24	162.666	22.667
25	28	0		25	162.666	14.667
26	22.666	0		26	161.333	4
27	17.333	2.667		27	160	-6.666
28	16	5.333		28	160	-21.333
29	14.666	6.667		29	152	-32
30	14.666	6.667		30	142.666	-33.333
31	14.666	6.667		31	136	-49.333
32	14.666	9.333		32	130.666	-54.666
33	14.666	9.333		33	120	-61.333
34	13.333	10.667		34	101.333	-62.666
35	10.666	6.667		35	90.666	-65.333
36	9.333	2.667		36	89.333	-54.666
37	12	-4		37	88	-34.666
38	17.333	-5.333		38	86.666	-22.666
39	22.666	-5.333		39	73.333	-16
40	32	-1.333		40	77.333	-6.666
41	34.666	2.667		41	77.333	5.334
42	37.333	8		42	77.333	6.667
43	40	13.333		43	77.333	12
44	46.666	14.667		44	89.333	13.334
45	54.666	14.667		45	104	18.667
46	61.333	17.333		46	113.333	24
47	65.333	20		47	117.333	37.334
48	73.333	22.667		48	132	38.667
49	78.666	24		49	138.666	49.334
50	84	28		50	148	62.667
51	88	30.667		51	149.333	85.334
52	89.333	34.667		52	153.333	97.334
53	90.666	44		53	164	100
54	92	45.333		54	181.333	112
55	94.666	54.667		55	196	118.667
56	96	62.667		56	226.666	124
57	97.333	65.333		57	240	124
58	98.666	70.667		58	254.666	132
59	98.666	73.333		59	273.333	129.334
60	98.666	82.667		60	280	126.667
61	97.333	88		61	290.666	120
62	92	93.333		62	300	113.334
63	85.333	94.667		63	309.333	109.334
64	82.666	97.333		64	318.666	105.334
65	82.666	98.667		65	322.666	94.667
66	81.333	98.667		66	322.666	82.667
67	81.333	98.667		67	328	72
68	80	100		68	344	69.334
69	78.666	101.333		69	346.666	66.667
70	70.666	102.667		70	353.333	49.334
71	69.333	104		71	357.333	41.334
72	60	105.333		72	361.333	29.334
1	0	0		1	0	0
2	0	1.333		2	10.667	-4
3	0	2.667		3	12	-5.334
4	0	10.667		4	22.667	-12
5	4	13.333		5	25.334	-13.334
6	5.333	13.333		6	26.667	-14.667
7	9.333	16		7	30.667	-20
8	10.666	18.667		8	30.667	-20
9	16	22.667		9	33.334	-25.334
10	17.333	22.667		10	36	-28
11	22.666	22.667		11	42.667	-32
12	24	22.667		12	44	-33.334
13	25.333	22.667		13	48	-41.334
14	30.666	28		14	48	-41.334
15	33.333	30.667		15	50.667	-46.667
16	34.666	30.667		16	52	-53.334
17	34.666	37.333		17	53.334	-54.667
18	34.666	38.667		18	53.334	-56
19	37.333	44		19	53.334	-61.334
20	37.333	45.333		20	54.667	-62.667
21	37.333	46.667		21	58.667	-64
22	40	52		22	61.334	-69.334
23	40	53.333		23	69.334	-68
24	44	60		24	70.667	-66.667
25	46.666	64		25	72	-74.667
26	53.333	60		26	68	-78.667
27	54.666	57.333		27	65.334	-82.667
28	57.333	53.333		28	62.667	-88
29	64	50.667		29	62.667	-93.334
30	64	50.667		30	62.667	-94.667
31	66.666	49.333		31	56	-100
32	66.666	49.333		32	56	-101.334
33	66.666	49.333		33	54.667	-102.667
34	68	48		34	53.334	-105.334
35	73.333	52		35	53.334	-108
36	73.333	54.667		36	50.667	-109.334
37	73.333	54.667		37	50.667	-112
38	73.333	61.333		38	46.667	-114.667
39	73.333	62.667		39	40	-120
40	73.333	70.667		40	40	-120
41	73.333	74.667		41	40	-124
42	73.333	76		42	40	-128
43	73.333	77.333		43	42.667	-129.334
44	74.666	80		44	46.667	-134.667
45	77.333	76		45	46.667	-137.334
46	78.666	76		46	46.667	-138.667
47	82.666	76		47	46.667	-140
48	82.666	76		48	46.667	-145.334
49	82.666	76		49	48	-149.334
50	88	74.667		50	49.334	-149.334
51	90.666	74.667		51	57.334	-152
52	94.666	73.333		52	66.667	-161.334
53	94.666	73.333		53	69.334	-162.667
54	97.333	73.333		54	72	-162.667
55	100	73.333		55	78.667	-164
56	104	74.667		56	80	-164
57	105.333	74.667		57	80	-164
58	106.666	77.333		58	82.667	-162.667
59	108	80		59	86.667	-153.334
60	108	80		60	86.667	-153.334
61	113.333	80		61	92	-153.334
62	116	80		62	94.667	-156
63	118.666	78.667		63	97.334	-165.334
64	118.666	78.667		64	97.334	-169.334
65	121.333	78.667		65	92	-174.667
66	125.333	78.667		66	82.667	-181.334
67	125.333	78.667		67	72	-185.334
68	126.666	78.667		68	62.667	-182.667
69	128	78.667		69	57.334	-181.334
70	129.333	78.667		70	54.667	-182.667
71	140	78.667		71	48	-184
72	141.333	77.333		72	48	-184
1	0	0		1	0	0
2	-1.334	4		2	18.667	-1.334
3	-5.334	9.333		3	18.667	-1.334
4	-9.334	12		4	18.667	0
5	-17.334	10.667		5	21.333	-5.334
6	-18.667	10.667		6	16	-13.334
7	-21.334	10.667		7	20	-16
8	-21.334	10.667		8	22.667	-17.334
9	-22.667	10.667		9	29.333	-17.334
10	-30.667	12		10	33.333	-20
11	-30.667	13.333		11	38.667	-20
12	-30.667	16		12	40	-16
13	-30.667	21.333		13	42.667	-13.334
14	-30.667	22.667		14	45.333	-10.667
15	-34.667	29.333		15	50.667	-6.667
16	-36	29.333		16	54.667	-5.334
17	-37.334	34.667		17	56	-2.667
18	-44	37.333		18	58.667	-2.667
19	-49.334	37.333		19	64	-2.667
20	-58.667	41.333		20	66.667	-5.334
21	-60	41.333		21	72	-5.334
22	-66.667	45.333		22	81.333	-10.667
23	-69.334	45.333		23	81.333	-10.667
24	-74.667	46.667		24	85.333	-16
25	-74.667	46.667		25	85.333	-17.334
26	-74.667	46.667		26	92	-12
27	-77.334	50.667		27	94.667	-10.667
28	-77.334	52		28	94.667	-10.667
29	-77.334	53.333		29	97.333	-9.334
30	-77.334	62.667		30	100	-9.334
31	-77.334	62.667		31	101.333	-9.334
32	-77.334	62.667		32	104	-9.334
33	-78.667	64		33	106.667	-9.334
34	-81.334	68		34	112	-13.334
35	-82.667	69.333		35	113.333	-21.334
36	-82.667	70.667		36	117.333	-21.334
37	-82.667	70.667		37	117.333	-21.334
38	-82.667	72		38	120	-22.667
39	-88	76		39	124	-21.334
40	-88	76		40	126.667	-17.334
41	-88	77.333		41	129.333	-13.334
42	-90.667	80		42	130.667	-10.667
43	-90.667	80		43	130.667	-9.334
44	-92	82.667		44	132	-6.667
45	-101.334	84		45	133.333	-6.667
46	-101.334	84		46	133.333	-6.667
47	-100	85.333		47	138.667	-4
48	-101.334	86.667		48	141.333	-2.667
49	-102.667	86.667		49	148	-1.334
50	-105.334	89.333		50	157.333	0
51	-106.667	90.667		51	162.667	1.333
52	-109.334	93.333		52	170.667	4
53	-110.667	94.667		53	170.667	4
54	-110.667	96		54	170.667	4
55	-114.667	98.667		55	176	5.333
56	-114.667	98.667		56	177.333	5.333
57	-114.667	100		57	178.667	6.666
58	-116	100		58	185.333	8
59	-117.334	105.333		59	185.333	8
60	-117.334	106.667		60	189.333	2.666
61	-117.334	112		61	189.333	0
62	-117.334	112		62	189.333	-1.334
63	-120	113.333		63	185.333	-5.334
64	-121.334	114.667		64	185.333	-8
65	-122.667	117.333		65	185.333	-8
66	-128	122.667		66	185.333	-9.334
67	-128	124		67	184	-10.667
68	-132	129.333		68	177.333	-16
69	-132	129.333		69	169.333	-20
70	-133.334	130.667		70	165.333	-24
71	-134.667	134.667		71	161.333	-28
72	-134.667	140		72	158.667	-28
1	0	0		1	0	0
2	2.667	0		2	0	0
3	2.667	0		3	0	-4
4	6.667	0		4	1.333	-12
5	13.333	1.334		5	1.333	-20
6	20	1.334		6	1.333	-26.667
7	26.667	1.334		7	0	-33.334
8	34.667	2.667		8	-2.667	-44
9	40	2.667		9	-5.334	-53.334
10	46.667	2.667		10	-8	-60
11	52	2.667		11	-10.667	-64
12	52	2.667		12	-13.334	-69.334
13	56	2.667		13	-13.334	-73.334
14	56	1.334		14	-13.334	-76
15	57.333	0		15	-13.334	-80
16	57.333	0		16	-13.334	-81.334
17	57.333	0		17	-13.334	-86.667
18	61.333	0		18	-12	-93.334
19	65.333	0		19	-12	-98.667
20	65.333	0		20	-8	-105.334
21	66.667	-1.333		21	-8	-109.334
22	72	-8		22	-8	-116
23	73.333	-10.666		23	-8	-117.334
24	77.333	-14.666		24	-10.667	-128
25	80	-20		25	-10.667	-128
26	81.333	-22.666		26	-12	-133.334
27	84	-24		27	-13.334	-133.334
28	88	-24		28	-13.334	-134.667
29	89.333	-25.333		29	-13.334	-142.667
30	89.333	-25.333		30	-13.334	-146.667
31	89.333	-25.333		31	-13.334	-150.667
32	89.333	-29.333		32	-13.334	-156
33	92	-33.333		33	-13.334	-157.334
34	92	-33.333		34	-17.334	-158.667
35	92	-34.666		35	-21.334	-160
36	92	-34.666		36	-25.334	-161.334
37	93.333	-36		37	-26.667	-161.334
38	93.333	-36		38	-28	-164
39	93.333	-36		39	-28	-165.334
40	93.333	-36		40	-28	-166.667
41	93.333	-36		41	-26.667	-168
42	93.333	-36		42	-24	-169.334
43	94.667	-36		43	-20	-170.667
44	98.667	-40		44	-18.667	-172
45	98.667	-40		45	-17.334	-173.334
46	98.667	-40		46	-16	-174.667
47	98.667	-40		47	-16	-174.667
48	101.333	-41.333		48	-16	-174.667
49	102.667	-40		49	-16	-174.667
50	102.667	-40		50	-14.667	-176
51	105.333	-40		51	-10.667	-180
52	106.667	-42.666		52	-12	-180
53	108	-44		53	-9.334	-180
54	110.667	-49.333		54	-6.667	-180
55	112	-52		55	-10.667	-177.334
56	113.333	-56		56	-16	-174.667
57	113.333	-58.666		57	-16	-173.334
58	114.667	-61.333		58	-16	-173.334
59	114.667	-64		59	-14.667	-173.334
60	114.667	-66.666		60	-6.667	-174.667
61	114.667	-70.666		61	-2.667	-180
62	113.333	-72		62	1.333	-173.334
63	113.333	-73.333		63	1.333	-173.334
64	112	-82.666		64	1.333	-173.334
65	112	-82.666		65	4	-168
66	112	-82.666		66	5.333	-166.667
67	112	-84		67	8	-166.667
68	112	-84		68	9.333	-165.334
69	117.333	-81.333		69	13.333	-164
70	124	-82.666		70	17.333	-161.334
71	124	-82.666		71	21.333	-161.334
72	124	-82.666		72	22.666	-162.667
1	0	0		1	0	0
2	-6.667	6.667		2	0	0
3	-6.667	6.667		3	0	0
4	-10.667	9.333		4	12	2.666
5	-14.667	13.333		5	12	2.666
6	-14.667	14.667		6	17.333	6.666
7	-20	13.333		7	17.333	6.666
8	-20	8		8	18.667	6.666
9	-28	5.333		9	18.667	6.666
10	-29.333	0		10	30.667	9.333
11	-29.333	-9.333		11	32	14.666
12	-29.333	-22.667		12	32	14.666
13	-29.333	-38.667		13	33.333	17.333
14	-37.333	-60		14	38.667	21.333
15	-48	-80		15	45.333	33.333
16	-48	-86.667		16	48	37.333
17	-57.333	-98.667		17	56	38.666
18	-62.667	-109.333		18	58.667	38.666
19	-62.667	-110.667		19	74.667	40
20	-62.667	-117.333		20	74.667	40
21	-62.667	-122.667		21	76	40
22	-62.667	-128		22	77.333	40
23	-62.667	-134.667		23	77.333	38.666
24	-62.667	-140		24	81.333	38.666
25	-62.667	-140		25	90.667	36
26	-62.667	-145.333		26	90.667	36
27	-62.667	-150.667		27	96	34.666
28	-61.333	-156		28	100	34.666
29	-61.333	-156		29	109.333	29.333
30	-60	-161.333		30	109.333	29.333
31	-60	-161.333		31	110.667	26.666
32	-57.333	-166.667		32	118.667	22.666
33	-53.333	-178.667		33	118.667	21.333
34	-49.333	-188		34	121.333	18.666
35	-54.667	-206.667		35	121.333	18.666
36	-60	-216		36	121.333	17.333
37	-61.333	-221.333		37	124	16
38	-70.667	-224		38	129.333	12
39	-73.333	-233.333		39	129.333	9.333
40	-76	-237.333		40	130.667	5.333
41	-77.333	-244		41	134.667	1.333
42	-85.333	-248		42	134.667	0
43	-88	-248		43	140	-1.334
44	-93.333	-250.667		44	141.333	-4
45	-96	-256		45	142.667	-8
46	-96	-258.667		46	145.333	-10.667
47	-96	-264		47	145.333	-10.667
48	-93.333	-270.667		48	145.333	-12
49	-90.667	-277.333		49	145.333	-18.667
50	-90.667	-277.333		50	145.333	-21.334
51	-90.667	-282.667		51	145.333	-25.334
52	-89.333	-284		52	145.333	-28
53	-88	-290.667		53	144	-32
54	-86.667	-294.667		54	144	-40
55	-85.333	-298.667		55	137.333	-46.667
56	-84	-300		56	136	-49.334
57	-81.333	-306.667		57	134.667	-57.334
58	-70.667	-321.333		58	134.667	-57.334
59	-65.333	-329.333		59	132	-60
60	-60	-336		60	129.333	-66.667
61	-52	-344		61	128	-72
62	-44	-350.667		62	128	-81.334
63	-40	-353.333		63	128	-88
64	-36	-357.333		64	128	-98.667
65	-30.667	-360		65	130.667	-104
66	-25.333	-362.667		66	138.667	-121.334
67	-20	-368		67	138.667	-122.667
68	-16	-370.667		68	146.667	-125.334
69	-12	-373.333		69	153.333	-129.334
70	-8	-377.333		70	153.333	-129.334
71	-6.667	-378.667		71	156	-133.334
72	-4	-378.667		72	161.333	-137.334
1	0	0		1	0	0
2	0	0		2	-4	-1.334
3	1.334	0		3	-9.333	-4
4	5.334	-8		4	-13.333	-9.334
5	5.334	-14.667		5	-17.333	-12
6	6.667	-18.667		6	-22.667	-17.334
7	8	-22.667		7	-28	-29.334
8	9.334	-24		8	-32	-34.667
9	12	-26.667		9	-34.667	-34.667
10	16	-32		10	-41.333	-36
11	16	-33.334		11	-45.333	-36
12	17.334	-36		12	-57.333	-36
13	17.334	-37.334		13	-58.667	-36
14	18.667	-42.667		14	-65.333	-36
15	20	-44		15	-72	-36
16	20	-46.667		16	-74.667	-37.334
17	22.667	-46.667		17	-76	-40
18	22.667	-46.667		18	-78.667	-44
19	26.667	-50.667		19	-80	-45.334
20	28	-53.334		20	-85.333	-49.334
21	29.334	-56		21	-85.333	-49.334
22	30.667	-58.667		22	-93.333	-52
23	32	-61.334		23	-101.333	-52
24	38.667	-72		24	-104	-52
25	38.667	-73.334		25	-109.333	-52
26	40	-76		26	-110.667	-52
27	41.334	-77.334		27	-120	-52
28	44	-78.667		28	-124	-49.334
29	45.334	-80		29	-125.333	-49.334
30	46.667	-82.667		30	-137.333	-49.334
31	48	-85.334		31	-137.333	-49.334
32	49.334	-88		32	-142.667	-49.334
33	49.334	-88		33	-146.667	-48
34	50.667	-89.334		34	-146.667	-48
35	53.334	-92		35	-153.333	-48
36	58.667	-100		36	-157.333	-48
37	60	-100		37	-160	-48
38	64	-101.334		38	-160	-48
39	66.667	-104		39	-164	-48
40	68	-104		40	-165.333	-46.667
41	70.667	-106.667		41	-170.667	-42.667
42	74.667	-109.334		42	-176	-42.667
43	80	-112		43	-178.667	-42.667
44	81.334	-113.334		44	-178.667	-42.667
45	85.334	-113.334		45	-182.667	-42.667
46	85.334	-113.334		46	-189.333	-41.334
47	86.667	-113.334		47	-193.333	-41.334
48	93.334	-113.334		48	-198.667	-42.667
49	93.334	-113.334		49	-198.667	-42.667
50	94.667	-113.334		50	-205.333	-45.334
51	97.334	-114.667		51	-220	-46.667
52	97.334	-114.667		52	-221.333	-48
53	98.667	-114.667		53	-229.333	-48
54	100	-114.667		54	-234.667	-48
55	104	-114.667		55	-240	-48
56	106.667	-114.667		56	-241.333	-49.334
57	108	-114.667		57	-245.333	-50.667
58	108	-114.667		58	-248	-50.667
59	109.334	-114.667		59	-253.333	-52
60	116	-117.334		60	-253.333	-52
61	116	-117.334		61	-258.667	-54.667
62	116	-117.334		62	-261.333	-56
63	116	-117.334		63	-266.667	-56
64	118.667	-117.334		64	-272	-56
65	121.334	-117.334		65	-273.333	-56
66	121.334	-117.334		66	-273.333	-56
67	120	-117.334		67	-276	-58.667
68	120	-117.334		68	-278.667	-60
69	120	-117.334		69	-262.667	-61.334
70	124	-117.334		70	-252	-65.334
71	125.334	-117.334		71	-244	-66.667
72	128	-117.334		72	-244	-73.334
1	0	0		1	0	0
2	0	-1.333		2	-2.667	-1.333
3	0	-1.333		3	-2.667	4
4	-1.334	-1.333		4	-6.667	2.667
5	-1.334	-2.667		5	-8	2.667
6	-1.334	-5.333		6	-13.333	5.333
7	-1.334	-6.667		7	-17.333	8
8	2.666	-12		8	-17.333	8
9	5.333	-18.667		9	-24	6.667
10	10.666	-26.667		10	-29.333	2.667
11	13.333	-26.667		11	-36	1.333
12	18.666	-30.667		12	-37.333	-1.333
13	18.666	-30.667		13	-38.667	-1.333
14	18.666	-33.333		14	-38.667	-1.333
15	17.333	-36		15	-41.333	-2.667
16	17.333	-37.333		16	-42.667	-2.667
17	14.666	-38.667		17	-48	-2.667
18	14.666	-38.667		18	-50.667	-2.667
19	14.666	-40		19	-53.333	-1.333
20	14.666	-44		20	-56	-1.333
21	14.666	-44		21	-60	-1.333
22	14.666	-44		22	-60	-1.333
23	14.666	-44		23	-64	0
24	14.666	-45.333		24	-66.667	0
25	14.666	-49.333		25	-68	2.667
26	14.666	-52		26	-70.667	2.667
27	13.333	-56		27	-76	4
28	12	-57.333		28	-76	4
29	10.666	-61.333		29	-77.333	4
30	9.333	-64		30	-80	4
31	9.333	-65.333		31	-84	4
32	8	-74.667		32	-84	4
33	6.666	-76		33	-84	2.667
34	4	-80		34	-86.667	0
35	1.333	-82.667		35	-88	-1.333
36	1.333	-82.667		36	-90.667	-4
37	1.333	-82.667		37	-90.667	-5.333
38	0	-84		38	-92	-5.333
39	-1.334	-85.333		39	-98.667	-5.333
40	-1.334	-86.667		40	-100	-5.333
41	-4	-90.667		41	-101.333	-2.667
42	-4	-92		42	-101.333	-2.667
43	-4	-94.667		43	-102.667	-1.333
44	-1.334	-100		44	-104	-1.333
45	-1.334	-100		45	-105.333	-4
46	0	-102.667		46	-108	-10.667
47	0	-104		47	-116	-14.667
48	2.666	-105.333		48	-118.667	-14.667
49	6.666	-105.333		49	-122.667	-17.333
50	9.333	-106.667		50	-126.667	-20
51	12	-109.333		51	-130.667	-22.667
52	17.333	-110.667		52	-138.667	-22.667
53	21.333	-110.667		53	-140	-22.667
54	24	-110.667		54	-144	-24
55	26.666	-110.667		55	-152	-25.333
56	33.333	-110.667		56	-154.667	-28
57	36	-109.333		57	-166.667	-30.667
58	41.333	-108		58	-172	-36
59	44	-105.333		59	-172	-45.333
60	49.333	-102.667		60	-142.667	-53.333
61	53.333	-100		61	-137.333	-53.333
62	58.666	-94.667		62	-125.333	-50.667
63	66.666	-92		63	-116	-41.333
64	66.666	-92		64	-108	-34.667
65	72	-93.333		65	-121.333	-29.333
66	74.666	-94.667		66	-128	-18.667
67	76	-97.333		67	-136	-10.667
68	76	-101.333		68	-134.667	-2.667
69	77.333	-102.667		69	-142.667	-5.333
70	77.333	-106.667		70	-150.667	-9.333
71	78.666	-109.333		71	-162.667	-12
72	80	-112		72	-169.333	-14.667
1	0	0		1	0	0
2	-4	9.334		2	-5.333	8
3	-4	9.334		3	-12	18.667
4	-8	6.667		4	-10.666	36
5	-8	6.667		5	2.667	34.667
6	-12	8		6	12	29.334
7	-18.667	0		7	16	25.334
8	-20	-4		8	20	22.667
9	-21.333	-8		9	25.334	20
10	-22.667	-12		10	29.334	12
11	-22.667	-14.666		11	33.334	6.667
12	-22.667	-18.666		12	40	29.334
13	-22.667	-28		13	45.334	40
14	-24	-30.666		14	33.334	41.334
15	-24	-34.666		15	24	38.667
16	-24	-40		16	24	32
17	-21.333	-45.333		17	18.667	25.334
18	-26.667	-56		18	6.667	24
19	-29.333	-64		19	-1.333	30.667
20	-30.667	-69.333		20	-4	40
21	-30.667	-74.666		21	-9.333	48
22	-30.667	-77.333		22	-26.666	57.334
23	-30.667	-78.666		23	-33.333	50.667
24	-30.667	-86.666		24	-36	41.334
25	-30.667	-86.666		25	-33.333	34.667
26	-26.667	-86.666		26	-25.333	25.334
27	-22.667	-86.666		27	-37.333	21.334
28	-21.333	-86.666		28	-46.666	22.667
29	-16	-86.666		29	-50.666	28
30	-13.333	-86.666		30	-58.666	34.667
31	-12	-86.666		31	-62.666	45.334
32	-5.333	-89.333		32	-60	53.334
33	-2.667	-89.333		33	-58.666	57.334
34	0	-89.333		34	-45.333	68
35	8	-89.333		35	-58.666	70.667
36	14.667	-96		36	-68	58.667
37	20	-98.666		37	-68	48
38	24	-101.333		38	-68	38.667
39	30.667	-101.333		39	-80	36
40	33.333	-101.333		40	-86.666	33.334
41	40	-101.333		41	-98.666	32
42	46.667	-102.666		42	-98.666	26.667
43	46.667	-102.666		43	-82.666	14.667
44	50.667	-102.666		44	-69.333	8
45	53.333	-100		45	-69.333	-2.666
46	54.667	-98.666		46	-82.666	-20
47	57.333	-92		47	-94.666	-17.333
48	57.333	-89.333		48	-98.666	-17.333
49	57.333	-80		49	-98.666	-21.333
50	57.333	-80		50	-96	-32
51	57.333	-78.666		51	-82.666	-40
52	53.333	-74.666		52	-85.333	-45.333
53	49.333	-72		53	-88	-57.333
54	45.333	-69.333		54	-94.666	-61.333
55	36	-66.666		55	-96	-69.333
56	34.667	-65.333		56	-94.666	-76
57	32	-62.666		57	-94.666	-76
58	29.333	-60		58	-93.333	-81.333
59	29.333	-56		59	-93.333	-84
60	29.333	-52		60	-105.333	-84
61	29.333	-48		61	-108	-81.333
62	29.333	-44		62	-114.666	-92
63	29.333	-42.666		63	-116	-104
64	34.667	-38.666		64	-116	-106.666
65	41.333	-34.666		65	-120	-109.333
66	42.667	-33.333		66	-121.333	-112
67	46.667	-30.666		67	-122.666	-116
68	60	-29.333		68	-120	-122.666
69	61.333	-30.666		69	-114.666	-126.666
70	64	-30.666		70	-110.666	-133.333
71	68	-30.666		71	-108	-133.333
72	81.333	-36		72	-106.666	-136
1	0	0		1	0	0
2	-2.667	12		2	5.333	-2.667
3	-6.667	13.333		3	8	-5.333
4	-6.667	20		4	9.333	-8
5	-10.667	28		5	13.333	-8
6	-10.667	32		6	20	-10.667
7	-10.667	37.333		7	20	-10.667
8	-10.667	38.666		8	21.333	-10.667
9	-9.334	46.666		9	25.333	-14.667
10	-9.334	50.666		10	30.666	-14.667
11	-9.334	54.666		11	32	-14.667
12	-9.334	58.666		12	36	-16
13	-6.667	64		13	40	-20
14	-6.667	66.666		14	42.666	-22.667
15	-6.667	68		15	44	-22.667
16	-6.667	70.666		16	45.333	-22.667
17	-6.667	70.666		17	49.333	-26.667
18	-6.667	70.666		18	48	-30.667
19	-6.667	73.333		19	42.666	-34.667
20	-5.334	77.333		20	40	-37.333
21	-4	77.333		21	33.333	-37.333
22	1.333	78.666		22	28	-36
23	9.333	85.333		23	26.666	-36
24	12	85.333		24	26.666	-36
25	18.666	85.333		25	21.333	-36
26	18.666	85.333		26	21.333	-36
27	21.333	86.666		27	18.666	-37.333
28	32	89.333		28	18.666	-37.333
29	34.666	86.666		29	17.333	-37.333
30	34.666	80		30	17.333	-40
31	34.666	78.666		31	17.333	-40
32	34.666	73.333		32	18.666	-40
33	38.666	68		33	24	-40
34	40	62.666		34	24	-40
35	42.666	62.666		35	28	-40
36	45.333	64		36	28	-40
37	46.666	65.333		37	29.333	-40
38	46.666	65.333		38	32	-40
39	49.333	65.333		39	37.333	-38.667
40	57.333	72		40	40	-36
41	60	77.333		41	44	-36
42	65.333	80		42	48	-30.667
43	68	82.666		43	52	-28
44	73.333	81.333		44	53.333	-28
45	73.333	81.333		45	58.666	-24
46	76	81.333		46	62.666	-22.667
47	81.333	81.333		47	65.333	-22.667
48	84	81.333		48	70.666	-21.333
49	90.666	82.666		49	70.666	-21.333
50	93.333	82.666		50	72	-17.333
51	101.333	84		51	73.333	-12
52	106.666	76		52	74.666	-9.333
53	106.666	74.666		53	74.666	-9.333
54	106.666	72		54	84	-5.333
55	109.333	70.666		55	84	-5.333
56	117.333	70.666		56	86.666	-5.333
57	124	70.666		57	89.333	-1.333
58	129.333	72		58	89.333	1.333
59	137.333	72		59	93.333	5.333
60	141.333	69.333		60	96	8
61	145.333	65.333		61	100	10.667
62	144	61.333		62	102.666	12
63	138.666	56		63	104	16
64	129.333	52		64	105.333	18.667
65	121.333	52		65	106.666	21.333
66	110.666	50.666		66	110.666	24
67	108	46.666		67	113.333	26.667
68	106.666	45.333		68	117.333	30.667
69	104	45.333		69	120	32
70	94.666	45.333		70	121.333	34.667
71	86.666	46.666		71	126.666	37.333
72	81.333	52		72	129.333	40
1	0	0		1	0	0
2	0	-1.333		2	0	0
3	0	-2.667		3	-1.333	0
4	4	-4		4	-5.333	4
5	4	-5.333		5	-5.333	4
6	4	-5.333		6	-5.333	10.667
7	6.667	-8		7	-5.333	13.333
8	8	-9.333		8	-5.333	21.333
9	13.333	-14.667		9	-5.333	21.333
10	13.333	-14.667		10	-5.333	24
11	13.333	-18.667		11	-5.333	26.667
12	14.667	-22.667		12	-5.333	29.333
13	16	-24		13	-5.333	30.667
14	18.667	-26.667		14	-5.333	36
15	21.333	-30.667		15	-5.333	36
16	24	-33.333		16	-5.333	36
17	25.333	-36		17	-5.333	40
18	25.333	-37.333		18	-4	44
19	25.333	-41.333		19	-4	45.333
20	22.667	-41.333		20	-5.333	48
21	21.333	-41.333		21	-9.333	48
22	21.333	-42.667		22	-12	48
23	24	-48		23	-16	48
24	24	-48		24	-16	48
25	24	-50.667		25	-16	48
26	24	-52		26	-17.333	48
27	24	-53.333		27	-21.333	50.667
28	24	-56		28	-22.667	52
29	22.667	-57.333		29	-25.333	52
30	21.333	-58.667		30	-25.333	52
31	21.333	-60		31	-28	53.333
32	17.333	-64		32	-28	56
33	16	-68		33	-29.333	57.333
34	14.667	-69.333		34	-38.667	61.333
35	14.667	-74.667		35	-40	62.667
36	14.667	-74.667		36	-41.333	65.333
37	12	-77.333		37	-44	66.667
38	12	-78.667		38	-45.333	69.333
39	6.667	-82.667		39	-46.667	69.333
40	6.667	-82.667		40	-46.667	70.667
41	5.333	-82.667		41	-50.667	70.667
42	4	-82.667		42	-53.333	70.667
43	4	-86.667		43	-54.667	72
44	4	-89.333		44	-57.333	70.667
45	4	-92		45	-58.667	72
46	6.667	-96		46	-62.667	73.333
47	6.667	-96		47	-66.667	74.667
48	13.333	-101.333		48	-66.667	74.667
49	13.333	-101.333		49	-66.667	76
50	17.333	-104		50	-66.667	77.333
51	17.333	-104		51	-66.667	80
52	25.333	-106.667		52	-66.667	81.333
53	29.333	-108		53	-66.667	81.333
54	30.667	-108		54	-68	84
55	40	-108		55	-68	85.333
56	41.333	-108		56	-70.667	86.667
57	44	-108		57	-72	89.333
58	48	-108		58	-72	89.333
59	54.667	-105.333		59	-74.667	92
60	58.667	-101.333		60	-77.333	93.333
61	61.333	-98.667		61	-78.667	94.667
62	64	-94.667		62	-78.667	94.667
63	68	-94.667		63	-81.333	96
64	69.333	-92		64	-82.667	97.333
65	70.667	-88		65	-84	100
66	72	-85.333		66	-88	104
67	74.667	-86.667		67	-89.333	105.333
68	77.333	-94.667		68	-89.333	106.667
69	78.667	-97.333		69	-89.333	108
70	78.667	-101.333		70	-89.333	109.333
71	80	-104		71	-90.667	109.333
72	80	-106.667		72	-92	110.667
1	0	0		1	0	0
2	-1.333	-6.666		2	0	-1.333
3	-1.333	-13.333		3	0	-5.333
4	-2.666	-13.333		4	1.333	-8
5	-6.666	-10.666		5	2.666	-10.667
6	-6.666	-10.666		6	2.666	-13.333
7	-10.666	-8		7	4	-16
8	-10.666	-8		8	6.666	-18.667
9	-13.333	-8		9	8	-25.333
10	-14.666	-16		10	9.333	-28
11	-13.333	-20		11	10.666	-34.667
12	-12	-25.333		12	12	-37.333
13	-16	-26.666		13	13.333	-41.333
14	-16	-30.666		14	14.666	-42.667
15	-16	-34.666		15	14.666	-44
16	-16	-34.666		16	16	-45.333
17	-13.333	-38.666		17	17.333	-46.667
18	-12	-40		18	20	-50.667
19	-10.666	-41.333		19	21.333	-52
20	-9.333	-44		20	25.333	-57.333
21	-9.333	-46.666		21	25.333	-58.667
22	-9.333	-48		22	25.333	-58.667
23	-12	-54.666		23	29.333	-61.333
24	-20	-54.666		24	30.666	-62.667
25	-25.333	-54.666		25	32	-64
26	-28	-61.333		26	32	-64
27	-28	-61.333		27	36	-64
28	-28	-64		28	40	-64
29	-26.666	-66.666		29	42.666	-65.333
30	-26.666	-66.666		30	46.666	-68
31	-26.666	-66.666		31	46.666	-68
32	-26.666	-66.666		32	46.666	-68
33	-30.666	-70.666		33	48	-68
34	-36	-74.666		34	50.666	-68
35	-36	-76		35	57.333	-69.333
36	-40	-78.666		36	57.333	-69.333
37	-42.666	-84		37	60	-70.667
38	-45.333	-88		38	60	-70.667
39	-45.333	-90.666		39	65.333	-70.667
40	-36	-90.666		40	65.333	-70.667
41	-36	-94.666		41	69.333	-70.667
42	-36	-100		42	69.333	-73.333
43	-38.666	-102.666		43	69.333	-77.333
44	-42.666	-102.666		44	70.666	-80
45	-46.666	-102.666		45	73.333	-82.667
46	-49.333	-104		46	73.333	-86.667
47	-50.666	-106.666		47	77.333	-90.667
48	-50.666	-113.333		48	77.333	-90.667
49	-50.666	-113.333		49	77.333	-94.667
50	-50.666	-114.666		50	78.666	-100
51	-50.666	-120		51	80	-102.667
52	-49.333	-122.666		52	80	-105.333
53	-46.666	-126.666		53	80	-108
54	-46.666	-129.333		54	80	-112
55	-46.666	-130.666		55	80	-118.667
56	-50.666	-133.333		56	80	-122.667
57	-50.666	-134.666		57	80	-126.667
58	-52	-137.333		58	80	-128
59	-52	-142.666		59	77.333	-134.667
60	-52	-142.666		60	74.666	-137.333
61	-52	-149.333		61	74.666	-140
62	-52	-149.333		62	74.666	-141.333
63	-52	-153.333		63	74.666	-144
64	-52	-154.666		64	74.666	-144
65	-54.666	-160		65	74.666	-146.667
66	-54.666	-164		66	74.666	-149.333
67	-54.666	-165.333		67	78.666	-153.333
68	-49.333	-165.333		68	80	-157.333
69	-48	-166.666		69	80	-157.333
70	-48	-168		70	82.666	-161.333
71	-45.333	-170.666		71	82.666	-164
72	-45.333	-174.666		72	82.666	-170.667
1	0	0		1	0	0
2	-8	1.334		2	-2.666	5.334
3	-8	1.334		3	-2.666	10.667
4	-6.667	0		4	-2.666	13.334
5	-5.333	0		5	-4	20
6	0	-4		6	-5.333	22.667
7	5.333	-4		7	-5.333	24
8	6.667	-4		8	-5.333	26.667
9	10.667	-6.666		9	-5.333	30.667
10	10.667	-6.666		10	-6.666	33.334
11	12	-6.666		11	-6.666	36
12	16	-6.666		12	-6.666	38.667
13	16	-6.666		13	-6.666	41.334
14	22.667	-8		14	-6.666	45.334
15	26.667	-8		15	-6.666	46.667
16	29.333	-13.333		16	-6.666	48
17	30.667	-13.333		17	-6.666	49.334
18	32	-14.666		18	-6.666	56
19	36	-14.666		19	-6.666	57.334
20	38.667	-14.666		20	-6.666	60
21	38.667	-14.666		21	-6.666	62.667
22	40	-14.666		22	-6.666	64
23	40	-14.666		23	-9.333	66.667
24	37.333	-12		24	-10.666	68
25	34.667	-9.333		25	-10.666	68
26	28	-5.333		26	-16	70.667
27	21.333	-2.666		27	-16	70.667
28	14.667	-2.666		28	-22.666	70.667
29	4	2.667		29	-28	72
30	-4	6.667		30	-33.333	72
31	-8	8		31	-34.666	72
32	-14.667	8		32	-36	72
33	-18.667	8		33	-38.666	72
34	-24	12		34	-45.333	74.667
35	-29.333	16		35	-50.666	74.667
36	-33.333	16		36	-53.333	74.667
37	-36	16		37	-58.666	73.334
38	-38.667	18.667		38	-65.333	72
39	-46.667	18.667		39	-68	68
40	-50.667	18.667		40	-70.666	65.334
41	-61.333	21.334		41	-74.666	62.667
42	-64	21.334		42	-76	61.334
43	-68	21.334		43	-78.666	58.667
44	-70.667	21.334		44	-81.333	53.334
45	-72	20		45	-86.666	48
46	-73.333	17.334		46	-89.333	45.334
47	-74.667	16		47	-90.666	44
48	-74.667	16		48	-92	44
49	-76	14.667		49	-98.666	41.334
50	-80	9.334		50	-100	40
51	-82.667	4		51	-104	37.334
52	-82.667	-5.333		52	-109.333	34.667
53	-84	-10.666		53	-112	30.667
54	-84	-17.333		54	-113.333	26.667
55	-82.667	-24		55	-114.666	24
56	-78.667	-30.666		56	-117.333	20
57	-78.667	-37.333		57	-122.666	14.667
58	-78.667	-41.333		58	-125.333	13.334
59	-80	-46.666		59	-132	9.334
60	-82.667	-53.333		60	-137.333	6.667
61	-85.333	-56		61	-140	4
62	-85.333	-57.333		62	-142.666	1.334
63	-85.333	-57.333		63	-145.333	-2.666
64	-88	-58.666		64	-146.666	-4
65	-92	-64		65	-149.333	-9.333
66	-97.333	-66.666		66	-153.333	-12
67	-104	-68		67	-157.333	-14.666
68	-106.667	-68		68	-160	-17.333
69	-114.667	-64		69	-165.333	-21.333
70	-124	-62.666		70	-170.666	-24
71	-132	-57.333		71	-178.666	-26.666
72	-137.333	-60		72	-186.666	-28
1	0	0		1	0	0
2	6.667	1.333		2	0	-2.667
3	8	4		3	0	-6.667
4	13.333	9.333		4	2.666	-8
5	14.667	9.333		5	6.666	-9.334
6	17.333	12		6	22.666	-10.667
7	24	17.333		7	26.666	-14.667
8	24	17.333		8	26.666	-16
9	28	22.667		9	26.666	-18.667
10	28	22.667		10	26.666	-24
11	30.667	24		11	28	-26.667
12	34.667	28		12	32	-28
13	37.333	30.667		13	36	-30.667
14	41.333	36		14	38.666	-36
15	41.333	36		15	40	-37.334
16	44	37.333		16	41.333	-37.334
17	46.667	40		17	42.666	-40
18	46.667	42.667		18	42.666	-40
19	46.667	45.333		19	49.333	-41.334
20	46.667	45.333		20	56	-38.667
21	46.667	48		21	61.333	-36
22	49.333	50.667		22	66.666	-32
23	52	53.333		23	68	-32
24	52	54.667		24	68	-38.667
25	52	54.667		25	68	-44
26	52	57.333		26	65.333	-46.667
27	53.333	60		27	66.666	-49.334
28	53.333	60		28	66.666	-49.334
29	53.333	62.667		29	66.666	-49.334
30	56	64		30	68	-53.334
31	57.333	65.333		31	68	-57.334
32	61.333	73.333		32	69.333	-58.667
33	62.667	76		33	70.666	-58.667
34	62.667	78.667		34	73.333	-66.667
35	66.667	81.333		35	74.666	-72
36	69.333	86.667		36	74.666	-84
37	70.667	88		37	72	-88
38	73.333	89.333		38	64	-94.667
39	80	93.333		39	62.666	-98.667
40	82.667	94.667		40	62.666	-100
41	84	97.333		41	64	-101.334
42	85.333	98.667		42	62.666	-109.334
43	86.667	101.333		43	62.666	-134.667
44	89.333	104		44	69.333	-145.334
45	90.667	104		45	69.333	-146.667
46	90.667	106.667		46	69.333	-150.667
47	94.667	112		47	69.333	-154.667
48	94.667	112		48	62.666	-158.667
49	97.333	116		49	62.666	-161.334
50	98.667	118.667		50	62.666	-165.334
51	98.667	118.667		51	62.666	-169.334
52	100	122.667		52	62.666	-176
53	101.333	126.667		53	64	-178.667
54	102.667	128		54	68	-181.334
55	105.333	132		55	74.666	-180
56	110.667	138.667		56	78.666	-181.334
57	110.667	141.333		57	80	-184
58	112	145.333		58	82.666	-184
59	116	149.333		59	82.666	-182.667
60	116	153.333		60	90.666	-181.334
61	116	158.667		61	102.666	-181.334
62	116	165.333		62	108	-176
63	116	172		63	112	-172
64	116	177.333		64	116	-169.334
65	116	181.333		65	126.666	-169.334
66	113.333	186.667		66	133.333	-172
67	110.667	188		67	138.666	-176
68	109.333	189.333		68	145.333	-176
69	106.667	193.333		69	149.333	-177.334
70	101.333	197.333		70	158.666	-176
71	98.667	198.667		71	161.333	-172
72	96	200		72	161.333	-172
1	0	0		1	0	0
2	8	0		2	-2.667	8
3	9.334	1.334		3	-2.667	12
4	12	1.334		4	-6.667	13.333
5	14.667	2.667		5	-13.334	12
6	18.667	2.667		6	-14.667	10.667
7	25.334	6.667		7	-21.334	13.333
8	32	6.667		8	-21.334	12
9	36	5.334		9	-21.334	9.333
10	40	5.334		10	-30.667	9.333
11	42.667	5.334		11	-41.334	6.667
12	45.334	5.334		12	-41.334	5.333
13	45.334	5.334		13	-42.667	4
14	48	5.334		14	-48	5.333
15	48	5.334		15	-48	-1.333
16	49.334	6.667		16	-48	-5.333
17	49.334	6.667		17	-53.334	-9.333
18	52	10.667		18	-54.667	-10.667
19	58.667	20		19	-54.667	-10.667
20	58.667	20		20	-56	-13.333
21	66.667	26.667		21	-56	-14.667
22	70.667	30.667		22	-56	-16
23	72	32		23	-61.334	-17.333
24	74.667	36		24	-66.667	-13.333
25	74.667	37.334		25	-68	-13.333
26	78.667	41.334		26	-72	-13.333
27	82.667	50.667		27	-73.334	-13.333
28	82.667	52		28	-74.667	-13.333
29	82.667	57.334		29	-76	-10.667
30	82.667	60		30	-80	-10.667
31	82.667	61.334		31	-86.667	-10.667
32	82.667	64		32	-89.334	-10.667
33	82.667	66.667		33	-98.667	-14.667
34	82.667	68		34	-100	-16
35	81.334	78.667		35	-104	-13.333
36	80	82.667		36	-108	-8
37	80	86.667		37	-108	-8
38	77.334	93.334		38	-113.334	-8
39	76	96		39	-113.334	-8
40	76	96		40	-114.667	-8
41	76	98.667		41	-117.334	-8
42	74.667	101.334		42	-118.667	-6.667
43	69.334	105.334		43	-118.667	-6.667
44	69.334	108		44	-121.334	-4
45	68	108		45	-122.667	-1.333
46	65.334	109.334		46	-122.667	0
47	62.667	109.334		47	-124	4
48	62.667	109.334		48	-124	9.333
49	62.667	98.667		49	-129.334	17.333
50	62.667	96		50	-130.667	20
51	64	92		51	-134.667	28
52	66.667	88		52	-136	28
53	70.667	80		53	-137.334	28
54	76	76		54	-150.667	29.333
55	88	64		55	-153.334	32
56	88	61.334		56	-156	32
57	90.667	57.334		57	-164	32
58	97.334	49.334		58	-168	32
59	98.667	45.334		59	-169.334	33.333
60	98.667	36		60	-173.334	33.333
61	98.667	32		61	-174.667	33.333
62	100	29.334		62	-177.334	36
63	100	28		63	-178.667	37.333
64	101.334	24		64	-180	40
65	105.334	16		65	-181.334	40
66	112	9.334		66	-184	45.333
67	112	9.334		67	-184	46.667
68	118.667	12		68	-186.667	49.333
69	128	14.667		69	-186.667	53.333
70	136	16		70	-197.334	57.333
71	145.334	16		71	-197.334	58.667
72	152	16		72	-197.334	64
1	0	0		1	0	0
2	0	0		2	-2.667	-20
3	0	0		3	-2.667	-33.333
4	1.334	0		4	2.666	-50.667
5	4	0		5	2.666	-61.333
6	8	0		6	13.333	-78.667
7	13.334	0		7	-5.334	-94.667
8	18.667	0		8	-16	-94.667
9	21.334	1.334		9	-28	-100
10	21.334	1.334		10	-37.334	-100
11	22.667	0		11	-44	-94.667
12	25.334	0		12	-48	-89.333
13	33.334	0		13	-56	-81.333
14	36	0		14	-61.334	-77.333
15	42.667	0		15	-58.667	-68
16	42.667	0		16	-41.334	-64
17	44	0		17	-38.667	-66.667
18	45.334	0		18	-33.334	-68
19	45.334	-8		19	-33.334	-69.333
20	48	-12		20	-26.667	-76
21	53.334	-16		21	-13.334	-80
22	54.667	-16		22	-8	-86.667
23	54.667	-16		23	-4	-90.667
24	56	-18.666		24	-2.667	-98.667
25	56	-18.666		25	-14.667	-100
26	56	-18.666		26	-10.667	-101.333
27	52	-20		27	-6.667	-101.333
28	49.334	-20		28	-5.334	-101.333
29	34.667	-14.666		29	-1.334	-94.667
30	30.667	-10.666		30	1.333	-93.333
31	24	-6.666		31	5.333	-92
32	21.334	-6.666		32	16	-88
33	16	-1.333		33	20	-84
34	-5.333	1.334		34	21.333	-84
35	-5.333	1.334		35	21.333	-85.333
36	-8	5.334		36	21.333	-86.667
37	-13.333	6.667		37	37.333	-90.667
38	-16	6.667		38	36	-90.667
39	-21.333	10.667		39	36	-98.667
40	-34.666	14.667		40	34.666	-102.667
41	-36	16		41	34.666	-105.333
42	-38.666	18.667		42	34.666	-108
43	-42.666	18.667		43	41.333	-112
44	-44	18.667		44	45.333	-113.333
45	-52	18.667		45	52	-113.333
46	-57.333	18.667		46	53.333	-113.333
47	-57.333	18.667		47	54.666	-114.667
48	-62.666	18.667		48	54.666	-114.667
49	-64	18.667		49	54.666	-122.667
50	-65.333	18.667		50	57.333	-126.667
51	-72	21.334		51	61.333	-130.667
52	-72	10.667		52	62.666	-133.333
53	-72	9.334		53	64	-137.333
54	-72	5.334		54	65.333	-141.333
55	-73.333	-1.333		55	66.666	-149.333
56	-73.333	-4		56	57.333	-154.667
57	-70.666	-9.333		57	57.333	-156
58	-69.333	-16		58	61.333	-161.333
59	-69.333	-17.333		59	62.666	-172
60	-69.333	-26.666		60	62.666	-178.667
61	-69.333	-28		61	56	-184
62	-69.333	-33.333		62	53.333	-188
63	-69.333	-41.333		63	53.333	-188
64	-69.333	-42.666		64	52	-192
65	-73.333	-44		65	53.333	-193.333
66	-74.666	-49.333		66	62.666	-198.667
67	-80	-50.666		67	66.666	-205.333
68	-90.666	-57.333		68	70.666	-210.667
69	-97.333	-57.333		69	70.666	-216
70	-104	-58.666		70	72	-217.333
71	-110.666	-58.666		71	77.333	-225.333
72	-116	-58.666		72	81.333	-234.667
1	0	0		1	0	0
2	1.333	0		2	1.334	0
3	5.333	0		3	-1.333	5.333
4	8	-5.333		4	-5.333	9.333
5	8	-5.333		5	-9.333	12
6	13.333	-6.666		6	-10.666	16
7	14.666	-8		7	-14.666	21.333
8	14.666	-9.333		8	-16	24
9	17.333	-10.666		9	-18.666	26.666
10	25.333	-16		10	-21.333	30.666
11	28	-17.333		11	-24	34.666
12	29.333	-18.666		12	-28	41.333
13	34.666	-20		13	-28	46.666
14	38.666	-25.333		14	-25.333	53.333
15	42.666	-32		15	-22.666	61.333
16	44	-33.333		16	-22.666	64
17	45.333	-34.666		17	-22.666	66.666
18	46.666	-38.666		18	-25.333	73.333
19	49.333	-44		19	-32	81.333
20	52	-48		20	-41.333	85.333
21	52	-50.666		21	-54.666	82.666
22	53.333	-54.666		22	-62.666	82.666
23	54.666	-54.666		23	-66.666	82.666
24	56	-57.333		24	-69.333	85.333
25	60	-65.333		25	-74.666	98.666
26	61.333	-65.333		26	-80	98.666
27	61.333	-66.666		27	-82.666	105.333
28	62.666	-69.333		28	-86.666	109.333
29	65.333	-70.666		29	-96	106.666
30	66.666	-73.333		30	-97.333	106.666
31	69.333	-74.666		31	-100	106.666
32	69.333	-74.666		32	-109.333	109.333
33	69.333	-74.666		33	-112	110.666
34	70.666	-76		34	-113.333	114.666
35	74.666	-80		35	-117.333	117.333
36	76	-82.666		36	-122.666	125.333
37	80	-86.666		37	-124	129.333
38	82.666	-88		38	-130.666	133.333
39	88	-89.333		39	-140	136
40	92	-94.666		40	-145.333	141.333
41	93.333	-94.666		41	-149.333	145.333
42	97.333	-98.666		42	-149.333	149.333
43	100	-101.333		43	-149.333	160
44	102.666	-104		44	-153.333	168
45	106.666	-106.666		45	-156	176
46	110.666	-110.666		46	-158.666	180
47	110.666	-110.666		47	-161.333	184
48	113.333	-112		48	-176	186.666
49	116	-116		49	-184	185.333
50	122.666	-121.333		50	-200	184
51	126.666	-126.666		51	-204	178.666
52	129.333	-129.333		52	-205.333	188
53	130.666	-141.333		53	-201.333	198.666
54	133.333	-145.333		54	-200	202.666
55	134.666	-148		55	-198.666	206.666
56	140	-153.333		56	-193.333	217.333
57	142.666	-158.666		57	-198.666	220
58	145.333	-168		58	-210.666	221.333
59	146.666	-178.666		59	-213.333	224
60	148	-184		60	-216	221.333
61	149.333	-189.333		61	-217.333	222.666
62	150.666	-193.333		62	-222.666	228
63	150.666	-200		63	-228	230.666
64	150.666	-206.666		64	-238.666	234.666
65	146.666	-212		65	-242.666	236
66	141.333	-218.666		66	-245.333	242.666
67	137.333	-225.333		67	-252	253.333
68	126.666	-233.333		68	-248	260
69	120	-236		69	-244	265.333
70	120	-236		70	-241.333	269.333
71	118.666	-238.666		71	-237.333	280
72	118.666	-240		72	-237.333	284

## Sheet: Fig.1e
Fig.1e	MCF10A
Trajectory plots								Migration persistence
	FLAG-GFP				FLAG-GFP PPP2R1A			time:	0	5	10	15	20	25	30	35	40	45
1	relative X	relative Y		1	relative X	relative Y		FLAG-GFP	1	0.622269	0.432327	0.332813	0.274066	0.235218	0.201732	0.16264	0.143915	0.130711
2	0	0		2	0	0		FLAG-GFP SEM	0	0.006475	0.007816	0.008377	0.008588	0.00883	0.008956	0.008975	0.009047	0.009242
3	-1	1		3	-1	-2		FLAG-GFP PPP2R1A	1	0.687299	0.50714	0.415916	0.362745	0.333563	0.326279	0.316921	0.312538	0.293227
4	-1	1		4	-4	-6		FLAG-GFP PPP2R1A SEM	0	0.005664	0.00728	0.007983	0.008472	0.008645	0.008689	0.008679	0.008684	0.008753
5	-2	2		5	-4	-7
6	-10	-1		6	-4	-9
7	-11	-1		7	-4	-12
8	-12	-3		8	-5	-12
9	-12	-3		9	-6	-13
10	-12	-3		10	-6	-18
11	-15	-5		11	-7	-25
12	-16	-7		12	-7	-31
13	-16	-7		13	-7	-34
14	-17	-10		14	-6	-38
15	-17	-11		15	-6	-41
16	-16	-11		16	-4	-46
17	-14	-17		17	-4	-51
18	-17	-23		18	-4	-51
19	-17	-24		19	-3	-54
20	-17	-25		20	-2	-54
21	-17	-29		21	0	-57
22	-22	-32		22	2	-62
23	-26	-36		23	4	-66
24	-26	-43		24	6	-68
25	-26	-43		25	9	-76
26	-22	-47		26	11	-80
27	-23	-51		27	13	-81
28	-24	-54		28	16	-85
29	-26	-58		29	17	-87
30	-28	-60		30	23	-92
31	-29	-60		31	21	-98
32	-20	-60		32	21	-99
33	-17	-52		33	23	-100
34	-17	-54		34	26	-108
35	-18	-58		35	29	-114
36	-19	-64		36	31	-116
37	-31	-71		37	38	-119
38	-34	-74		38	38	-123
39	-39	-72		39	46	-130
40	-41	-69		40	46	-139
41	-41	-69		41	46	-141
42	-40	-67		42	46	-143
43	-39	-60		43	50	-149
44	-40	-60		44	53	-153
45	-43	-59		45	53	-158
46	-49	-61		46	58	-168
47	-51	-62		47	65	-173
48	-51	-62		48	67	-172
49	-53	-64		49	79	-175
50	-54	-65		50	87	-184
51	-56	-65		51	97	-184
52	-59	-67		52	108	-180
53	-64	-71		53	112	-182
54	-64	-71		54	109	-193
55	-68	-74		55	93	-197
56	-75	-80		56	79	-196
57	-82	-83		57	74	-195
58	-82	-83		58	70	-203
59	-84	-86		59	70	-213
60	-80	-83		60	71	-221
61	-80	-83		61	64	-223
62	-81	-80		62	56	-226
63	-85	-86		63	53	-234
64	-86	-87		64	54	-240
65	-86	-87		65	49	-243
66	-91	-90		66	42	-246
67	-94	-87		67	48	-255
68	-104	-88		68	50	-262
69	-105	-95		69	39	-267
70	-107	-101		70	38	-272
71	-110	-112		71	40	-279
72	-110	-115		72	37	-285
73	-110	-116		73	27	-284
74	-107	-121		74	17	-289
75	-106	-127		75	15	-304
76	-101	-131		76	22	-306
77	-101	-136		77	22	-309
78	-101	-138		78	14	-312
79	-101	-142		79	8	-318
80	-103	-143		80	13	-323
81	-105	-144		81	9	-328
82	-106	-145		82	3	-330
83	-106	-146		83	5	-339
84	-106	-147		84	7	-349
85	-106	-149		85	4	-349
86	-109	-159		86	-6	-349
87	-106	-161		87	-9	-355
88	-103	-168		88	-10	-362
89	-99	-165		89	-10	-368
90	-91	-171		90	-16	-373
91	-92	-174		91	-16	-379
92	-92	-179		92	-17	-391
93	-92	-181		93	-12	-399
94	-93	-181		94	-28	-399
95	-95	-182		95	-30	-399
96	-95	-182		96	-30	-399
97	-91	-188		97	-30	-404
98	-91	-188		98	-30	-408
99	-87	-188		99	-41	-417
100	-85	-191		100	-43	-417
101	-83	-192		101	-43	-423
102	-82	-192		102	-45	-430
103	-79	-194		103	-58	-428
104	-73	-194		104	-64	-428
105	-65	-193		105	-65	-434
106	-60	-187		106	-65	-437
107	-56	-187		107	-72	-436
108	-56	-187		108	-77	-434
109	-53	-181		109	-82	-434
110	-53	-180		110	-92	-441
111	-53	-177		111	-97	-436
112	-53	-177		112	-99	-434
113	-48	-172		113	-98	-430
114	-43	-174		114	-103	-433
115	-32	-177		115	-113	-436
116	-29	-182		116	-117	-436
117	-19	-183		117	-121	-436
118	-14	-183		118	-127	-438
119	-14	-185		119	-130	-434
120	-10	-189		120	-134	-437
1	0	0		1	0	0
2	0	5		2	-1	1
3	0	5		3	1	7
4	0	10		4	1	11
5	-7	12		5	1	11
6	-10	14		6	3	12
7	-12	18		7	7	14
8	-11	23		8	12	17
9	-11	17		9	19	17
10	-13	13		10	20	18
11	-13	11		11	23	25
12	-14	6		12	27	30
13	-14	6		13	29	32
14	-12	3		14	30	35
15	-12	-3		15	34	43
16	-12	-10		16	36	44
17	-10	-15		17	35	40
18	-10	-22		18	33	36
19	-8	-25		19	34	35
20	-6	-25		20	35	23
21	-5	-30		21	33	16
22	-5	-31		22	29	13
23	-5	-33		23	26	8
24	-8	-44		24	26	5
25	-8	-49		25	22	4
26	-10	-50		26	10	-3
27	-16	-55		27	-4	-4
28	-20	-57		28	-4	-4
29	-20	-58		29	-4	-4
30	-21	-62		30	-7	-18
31	-21	-69		31	-16	-14
32	-21	-74		32	-19	-19
33	-22	-78		33	-22	-20
34	-22	-78		34	-32	-22
35	-24	-80		35	-38	-25
36	-31	-80		36	-43	-33
37	-42	-79		37	-41	-40
38	-49	-76		38	-43	-45
39	-51	-75		39	-50	-44
40	-55	-73		40	-42	-40
41	-58	-72		41	-37	-45
42	-64	-66		42	-39	-50
43	-70	-61		43	-40	-53
44	-70	-57		44	-41	-56
45	-70	-57		45	-41	-61
46	-70	-52		46	-46	-73
47	-70	-50		47	-49	-85
48	-70	-45		48	-44	-92
49	-70	-43		49	-40	-103
50	-73	-32		50	-40	-103
51	-68	-27		51	-43	-111
52	-68	-25		52	-41	-124
53	-63	-24		53	-37	-136
54	-59	-18		54	-35	-144
55	-59	-18		55	-38	-144
56	-63	-10		56	-25	-147
57	-66	-9		57	-26	-162
58	-66	-9		58	-25	-164
59	-69	-5		59	-14	-174
60	-70	-3		60	-9	-184
61	-70	-3		61	-6	-197
62	-70	-1		62	1	-205
63	-70	4		63	10	-212
64	-70	6		64	12	-217
65	-70	6		65	16	-220
66	-78	7		66	15	-235
67	-89	0		67	14	-239
68	-97	-4		68	20	-247
69	-101	-5		69	22	-258
70	-104	-5		70	15	-259
71	-110	-2		71	18	-268
72	-110	-2		72	21	-273
73	-111	-1		73	22	-276
74	-116	5		74	23	-282
75	-120	10		75	18	-287
76	-121	16		76	18	-295
77	-132	16		77	17	-305
78	-136	21		78	6	-312
79	-136	23		79	2	-319
80	-134	28		80	1	-325
81	-141	26		81	1	-328
82	-157	23		82	-5	-325
83	-164	26		83	-2	-319
84	-167	20		84	4	-315
85	-168	20		85	-5	-336
86	-170	23		86	-6	-335
87	-172	25		87	-9	-332
88	-172	26		88	-11	-332
89	-181	26		89	-15	-332
90	-187	26		90	-20	-333
91	-191	27		91	-23	-333
92	-199	24		92	-27	-327
93	-202	14		93	-25	-314
94	-209	9		94	-25	-301
95	-219	4		95	-32	-295
96	-224	6		96	-36	-294
97	-230	6		97	-40	-288
98	-230	1		98	-35	-282
99	-230	1		99	-31	-277
100	-230	-4		100	-31	-276
101	-230	-8		101	-31	-270
102	-235	-13		102	-29	-265
103	-244	-16		103	-16	-254
104	-245	-18		104	-3	-249
105	-245	-20		105	4	-246
106	-245	-20		106	9	-243
107	-245	-23		107	9	-235
108	-245	-30		108	3	-225
109	-245	-32		109	8	-230
110	-249	-35		110	11	-230
111	-252	-36		111	15	-231
112	-258	-27		112	17	-232
113	-261	-25		113	17	-220
114	-264	-27		114	19	-211
115	-268	-34		115	27	-209
116	-269	-35		116	35	-207
117	-270	-36		117	40	-200
118	-275	-26		118	41	-195
119	-288	-25		119	40	-191
120	-290	-22		120	45	-188
1	0	0		1	0	0
2	-1	0		2	-18	1
3	0	4		3	-18	1
4	4	9		4	-30	1
5	4	9		5	-47	1
6	8	15		6	-47	1
7	8	15		7	-52	4
8	8	16		8	-57	4
9	10	17		9	-61	5
10	11	19		10	-63	7
11	14	23		11	-58	12
12	14	26		12	-56	17
13	14	32		13	-55	21
14	14	35		14	-55	27
15	13	36		15	-55	31
16	12	41		16	-55	34
17	7	47		17	-54	37
18	4	52		18	-55	39
19	0	60		19	-60	42
20	-11	60		20	-62	42
21	-16	62		21	-68	43
22	-24	64		22	-69	43
23	-28	64		23	-72	43
24	-31	65		24	-80	43
25	-33	70		25	-88	39
26	-34	70		26	-92	35
27	-42	72		27	-94	34
28	-46	80		28	-98	36
29	-49	83		29	-101	37
30	-49	85		30	-106	38
31	-49	89		31	-111	41
32	-58	93		32	-116	42
33	-66	93		33	-117	43
34	-68	96		34	-116	52
35	-68	106		35	-113	56
36	-73	119		36	-110	64
37	-72	122		37	-112	70
38	-71	124		38	-109	76
39	-71	124		39	-104	78
40	-71	127		40	-96	79
41	-70	136		41	-86	82
42	-63	140		42	-73	84
43	-59	142		43	-59	85
44	-54	142		44	-55	83
45	-52	142		45	-50	78
46	-50	137		46	-45	66
47	-35	137		47	-46	55
48	-32	135		48	-46	46
49	-29	126		49	-44	40
50	-27	122		50	-43	39
51	-27	114		51	-43	36
52	-24	105		52	-50	23
53	-23	96		53	-55	13
54	-25	89		54	-67	9
55	-30	84		55	-82	5
56	-43	76		56	-88	-1
57	-51	76		57	-94	-4
58	-63	76		58	-98	-6
59	-67	78		59	-107	-3
60	-73	84		60	-109	-2
61	-81	86		61	-111	5
62	-82	101		62	-117	7
63	-81	110		63	-124	7
64	-85	116		64	-132	7
65	-88	121		65	-139	7
66	-88	125		66	-147	12
67	-88	128		67	-150	21
68	-97	132		68	-151	28
69	-104	133		69	-158	44
70	-117	135		70	-153	60
71	-120	138		71	-142	76
72	-133	137		72	-136	80
73	-141	135		73	-130	86
74	-141	130		74	-122	94
75	-144	120		75	-119	98
76	-143	114		76	-111	102
77	-138	108		77	-104	104
78	-138	104		78	-93	104
79	-141	100		79	-81	100
80	-142	94		80	-72	96
81	-139	88		81	-63	95
82	-131	82		82	-53	82
83	-121	76		83	-51	75
84	-112	67		84	-49	71
85	-103	60		85	-44	66
86	-94	60		86	-42	61
87	-87	66		87	-38	52
88	-84	75		88	-35	48
89	-83	80		89	-35	47
90	-81	83		90	-30	41
91	-80	85		91	-34	34
92	-74	90		92	-33	27
93	-69	95		93	-35	13
94	-63	98		94	-40	2
95	-53	105		95	-40	-8
96	-40	104		96	-52	-26
97	-30	98		97	-63	-39
98	-21	98		98	-83	-46
99	-5	98		99	-86	-49
100	-3	98		100	-96	-56
101	6	98		101	-107	-56
102	8	91		102	-113	-51
103	9	87		103	-116	-45
104	6	82		104	-124	-38
105	6	81		105	-136	-29
106	11	78		106	-144	-18
107	18	79		107	-146	-18
108	23	75		108	-148	-4
109	26	58		109	-156	14
110	20	36		110	-159	25
111	14	32		111	-159	32
112	9	26		112	-159	41
113	9	16		113	-156	56
114	0	13		114	-154	67
115	-2	12		115	-152	74
116	-11	1		116	-138	85
117	-12	-8		117	-127	91
118	-12	-31		118	-120	95
119	1	-35		119	-109	99
120	10	-42		120	-93	103
1	0	0		1	0	0
2	1	-3		2	0	10
3	1	-7		3	0	15
4	1	-9		4	0	21
5	2	-12		5	-3	26
6	3	-12		6	-4	33
7	-2	-10		7	-3	39
8	0	-13		8	-1	44
9	-1	-14		9	-1	46
10	-5	-17		10	-1	50
11	-5	-18		11	2	54
12	-6	-21		12	2	58
13	-6	-21		13	2	63
14	-1	-18		14	2	67
15	-1	-18		15	3	71
16	1	-16		16	11	74
17	1	-12		17	12	75
18	0	-6		18	15	81
19	-5	-7		19	15	83
20	-4	-12		20	15	85
21	-3	-14		21	16	85
22	0	-15		22	18	87
23	0	-15		23	20	91
24	0	-15		24	23	91
25	0	-19		25	24	91
26	0	-22		26	26	94
27	0	-28		27	26	95
28	1	-31		28	28	96
29	1	-31		29	33	98
30	1	-38		30	33	98
31	3	-41		31	30	106
32	-3	-46		32	36	107
33	-4	-53		33	35	110
34	-8	-66		34	31	116
35	-19	-80		35	32	118
36	-20	-83		36	33	121
37	-20	-84		37	34	123
38	-20	-85		38	22	128
39	-16	-76		39	17	130
40	-16	-76		40	20	131
41	-14	-69		41	27	121
42	-14	-69		42	33	120
43	-9	-59		43	35	121
44	-4	-45		44	36	126
45	1	-31		45	36	132
46	7	-18		46	37	136
47	13	-7		47	40	140
48	14	-2		48	45	142
49	14	3		49	45	142
50	13	6		50	51	146
51	11	11		51	53	146
52	11	20		52	58	142
53	11	27		53	61	139
54	10	28		54	68	138
55	9	28		55	73	138
56	4	26		56	75	138
57	-2	28		57	78	136
58	-2	33		58	86	133
59	-3	36		59	91	129
60	-7	45		60	92	128
61	-7	43		61	92	128
62	-10	38		62	95	128
63	-15	41		63	97	128
64	-15	38		64	107	129
65	-15	37		65	108	129
66	-19	16		66	113	127
67	-21	14		67	113	127
68	-22	3		68	119	128
69	-25	-2		69	120	128
70	-20	-8		70	121	129
71	-22	-19		71	123	130
72	-21	-25		72	123	131
73	-20	-33		73	129	134
74	-20	-41		74	130	135
75	-20	-52		75	131	137
76	-21	-59		76	132	140
77	-22	-63		77	132	140
78	-16	-65		78	132	141
79	-14	-72		79	132	145
80	-13	-81		80	132	150
81	-13	-81		81	133	154
82	-13	-81		82	133	158
83	-12	-78		83	133	161
84	-11	-77		84	134	162
85	-8	-69		85	134	166
86	-8	-70		86	136	170
87	-8	-62		87	138	172
88	-2	-57		88	142	174
89	0	-51		89	143	175
90	0	-49		90	144	178
91	3	-43		91	147	178
92	7	-38		92	148	178
93	14	-29		93	154	178
94	26	-17		94	160	178
95	27	-6		95	160	178
96	32	1		96	163	178
97	34	3		97	166	178
98	36	14		98	173	174
99	38	11		99	175	167
100	44	18		100	177	166
101	44	20		101	177	166
102	34	22		102	180	163
103	39	23		103	180	160
104	40	28		104	181	159
105	45	30		105	184	159
106	50	31		106	188	158
107	51	31		107	191	159
108	49	30		108	194	159
109	47	30		109	201	157
110	46	31		110	205	151
111	44	34		111	205	150
112	43	34		112	208	147
113	49	31		113	208	147
114	49	31		114	212	144
115	45	30		115	213	143
116	49	31		116	219	145
117	50	31		117	221	145
118	50	31		118	229	142
119	47	31		119	230	141
120	46	31		120	231	141
1	0	0		1	0	0
2	-5	5		2	0	1
3	-14	7		3	1	-2
4	-15	7		4	-1	-7
5	-15	7		5	0	-14
6	-18	3		6	4	-22
7	-22	3		7	5	-25
8	-22	3		8	5	-31
9	-18	3		9	1	-36
10	-18	5		10	7	-41
11	-25	10		11	8	-44
12	-25	5		12	14	-41
13	-27	7		13	15	-45
14	-30	7		14	20	-48
15	-33	4		15	30	-49
16	-33	4		16	45	-47
17	-37	6		17	46	-52
18	-41	10		18	49	-59
19	-43	6		19	49	-64
20	-44	4		20	49	-69
21	-45	0		21	48	-74
22	-44	-10		22	48	-81
23	-42	-12		23	48	-87
24	-43	-16		24	48	-93
25	-41	-16		25	47	-96
26	-31	-16		26	58	-101
27	-31	-16		27	62	-109
28	-31	-16		28	62	-112
29	-30	-16		29	70	-118
30	-28	-18		30	77	-116
31	-29	-19		31	84	-116
32	-34	-14		32	88	-118
33	-34	-12		33	93	-122
34	-35	-12		34	95	-129
35	-36	-14		35	95	-134
36	-37	-14		36	93	-140
37	-37	-13		37	84	-146
38	-36	-12		38	81	-153
39	-35	-17		39	81	-160
40	-35	-22		40	78	-167
41	-34	-24		41	67	-170
42	-34	-29		42	60	-170
43	-33	-33		43	52	-169
44	-34	-37		44	48	-169
45	-34	-37		45	41	-169
46	-34	-38		46	37	-168
47	-34	-40		47	30	-158
48	-32	-43		48	28	-153
49	-32	-43		49	23	-154
50	-32	-44		50	17	-157
51	-32	-44		51	9	-159
52	-37	-46		52	0	-161
53	-37	-46		53	-4	-158
54	-34	-42		54	-10	-154
55	-33	-43		55	-14	-154
56	-33	-44		56	-14	-155
57	-33	-47		57	2	-162
58	-31	-49		58	2	-164
59	-30	-49		59	9	-167
60	-30	-49		60	9	-173
61	-28	-50		61	9	-179
62	-25	-50		62	11	-188
63	-24	-50		63	11	-191
64	-21	-50		64	10	-193
65	-12	-45		65	7	-193
66	-1	-45		66	-3	-196
67	3	-43		67	-14	-201
68	9	-50		68	-26	-204
69	0	-56		69	-30	-207
70	-2	-59		70	-33	-210
71	-8	-62		71	-43	-212
72	-18	-64		72	-44	-215
73	-27	-64		73	-48	-222
74	-31	-64		74	-48	-228
75	-33	-62		75	-46	-233
76	-33	-62		76	-44	-242
77	-37	-62		77	-44	-247
78	-38	-60		78	-39	-249
79	-41	-64		79	-31	-253
80	-41	-67		80	-19	-254
81	-39	-69		81	-17	-258
82	-39	-70		82	-15	-261
83	-39	-76		83	-6	-256
84	-41	-79		84	-2	-249
85	-44	-81		85	4	-243
86	-47	-81		86	11	-239
87	-47	-81		87	18	-239
88	-45	-81		88	24	-240
89	-38	-85		89	30	-243
90	-34	-91		90	36	-243
91	-32	-97		91	41	-243
92	-25	-103		92	47	-245
93	-24	-106		93	59	-249
94	-28	-104		94	62	-252
95	-32	-101		95	63	-255
96	-29	-93		96	65	-258
97	-29	-87		97	68	-264
98	-29	-84		98	71	-270
99	-29	-82		99	73	-277
100	-29	-82		100	71	-283
101	-32	-79		101	75	-289
102	-38	-78		102	75	-296
103	-44	-72		103	77	-301
104	-51	-78		104	70	-308
105	-46	-75		105	66	-318
106	-51	-67		106	65	-326
107	-42	-55		107	65	-333
108	-40	-55		108	64	-337
109	-24	-58		109	66	-346
110	-39	-67		110	73	-353
111	-34	-69		111	85	-356
112	-34	-68		112	97	-355
113	-31	-89		113	103	-357
114	-31	-87		114	109	-362
115	-29	-93		115	114	-362
116	-29	-97		116	117	-356
117	-29	-97		117	122	-346
118	-29	-98		118	125	-337
119	-28	-100		119	128	-329
120	-24	-102		120	129	-324
1	0	0		1	0	0
2	0	-1		2	1	0
3	5	-5		3	7	0
4	5	-5		4	10	-3
5	11	-4		5	11	-12
6	11	-4		6	12	-12
7	11	-4		7	14	-15
8	11	-4		8	15	-15
9	13	-5		9	17	-18
10	13	-5		10	18	-20
11	16	-5		11	18	-23
12	17	-5		12	19	-25
13	18	-5		13	19	-28
14	20	-4		14	17	-31
15	20	-4		15	16	-37
16	24	-5		16	16	-39
17	23	-6		17	14	-42
18	21	-9		18	11	-47
19	24	-12		19	11	-47
20	26	-14		20	4	-50
21	29	-18		21	4	-50
22	30	-20		22	-1	-52
23	31	-20		23	-1	-57
24	31	-23		24	-1	-62
25	29	-28		25	-1	-64
26	29	-31		26	-1	-67
27	29	-32		27	-4	-70
28	29	-32		28	-7	-75
29	32	-34		29	-9	-77
30	32	-34		30	-13	-76
31	32	-34		31	-20	-75
32	32	-34		32	-20	-75
33	32	-35		33	-24	-75
34	39	-36		34	-29	-75
35	44	-33		35	-31	-76
36	50	-33		36	-37	-80
37	55	-33		37	-39	-82
38	62	-33		38	-45	-84
39	62	-33		39	-46	-84
40	66	-30		40	-48	-82
41	67	-30		41	-52	-82
42	71	-30		42	-52	-82
43	77	-30		43	-57	-86
44	80	-32		44	-67	-97
45	80	-35		45	-72	-99
46	79	-38		46	-80	-99
47	80	-45		47	-84	-92
48	80	-47		48	-93	-90
49	80	-48		49	-100	-91
50	78	-48		50	-103	-91
51	77	-48		51	-112	-91
52	65	-43		52	-124	-90
53	58	-49		53	-130	-82
54	43	-49		54	-131	-82
55	24	-54		55	-139	-83
56	30	-44		56	-150	-90
57	20	-47		57	-159	-94
58	20	-46		58	-167	-97
59	20	-42		59	-173	-99
60	19	-42		60	-183	-87
61	18	-41		61	-188	-78
62	16	-40		62	-186	-72
63	14	-43		63	-190	-64
64	8	-50		64	-191	-64
65	8	-51		65	-196	-60
66	7	-51		66	-196	-52
67	3	-48		67	-198	-50
68	-1	-47		68	-193	-38
69	-1	-47		69	-197	-26
70	-1	-44		70	-197	-12
71	6	-47		71	-196	-1
72	11	-53		72	-200	5
73	16	-56		73	-210	15
74	23	-61		74	-223	14
75	35	-65		75	-229	21
76	30	-70		76	-232	29
77	35	-70		77	-244	33
78	38	-71		78	-253	31
79	43	-65		79	-266	28
80	44	-62		80	-270	9
81	47	-57		81	-272	3
82	51	-51		82	-270	1
83	50	-45		83	-272	-3
84	49	-45		84	-278	-3
85	49	-41		85	-278	-2
86	50	-41		86	-285	0
87	42	-43		87	-289	-2
88	40	-43		88	-290	-3
89	45	-49		89	-293	-12
90	53	-49		90	-293	-12
91	54	-48		91	-296	-14
92	54	-42		92	-297	-14
93	49	-43		93	-298	-14
94	40	-42		94	-307	-18
95	39	-44		95	-310	-20
96	32	-41		96	-313	-21
97	21	-36		97	-315	-23
98	12	-34		98	-318	-26
99	3	-37		99	-320	-30
100	-2	-39		100	-325	-35
101	-6	-48		101	-329	-41
102	-7	-50		102	-333	-47
103	-10	-49		103	-337	-52
104	-12	-47		104	-345	-52
105	-13	-45		105	-349	-58
106	-12	-55		106	-348	-68
107	-3	-60		107	-346	-74
108	-1	-60		108	-346	-78
109	4	-64		109	-346	-83
110	7	-67		110	-344	-86
111	11	-76		111	-342	-94
112	13	-78		112	-342	-94
113	16	-78		113	-342	-98
114	19	-75		114	-340	-103
115	22	-75		115	-340	-106
116	9	-72		116	-340	-112
117	12	-73		117	-340	-113
118	22	-73		118	-340	-125
119	20	-73		119	-343	-128
120	15	-70		120	-348	-132
1	0	0		1	0	0
2	1	0		2	-1	0
3	4	0		3	2	-8
4	5	0		4	2	-8
5	6	0		5	13	-2
6	5	5		6	13	-2
7	9	12		7	13	-2
8	12	12		8	16	0
9	21	19		9	19	4
10	27	19		10	20	5
11	35	18		11	23	9
12	35	18		12	24	10
13	36	25		13	31	15
14	28	28		14	31	15
15	22	28		15	31	15
16	14	28		16	31	15
17	2	23		17	34	19
18	-7	17		18	34	19
19	-4	11		19	34	21
20	-2	5		20	34	24
21	-1	1		21	34	28
22	3	-3		22	34	31
23	11	-3		23	28	38
24	11	-3		24	24	44
25	11	-10		25	20	51
26	11	-14		26	13	54
27	19	-16		27	-2	59
28	25	-18		28	-6	65
29	29	-16		29	-6	67
30	30	-15		30	-7	75
31	35	-9		31	-10	79
32	37	-4		32	-17	80
33	43	-2		33	-20	80
34	47	-7		34	-21	81
35	57	-7		35	-31	86
36	61	-9		36	-42	98
37	66	-10		37	-47	102
38	67	-2		38	-51	112
39	67	-2		39	-51	112
40	67	3		40	-51	112
41	68	10		41	-47	122
42	67	10		42	-45	126
43	71	12		43	-43	133
44	85	15		44	-42	143
45	88	15		45	-42	147
46	95	14		46	-41	151
47	98	16		47	-41	157
48	98	16		48	-41	170
49	100	18		49	-39	180
50	105	23		50	-36	185
51	105	23		51	-33	188
52	110	25		52	-32	197
53	114	28		53	-32	199
54	115	30		54	-32	201
55	120	33		55	-30	203
56	131	28		56	-25	206
57	139	23		57	-22	212
58	142	23		58	-22	218
59	150	24		59	-22	226
60	155	28		60	-21	230
61	158	33		61	-21	235
62	158	38		62	-20	237
63	158	39		63	-20	237
64	158	47		64	-17	241
65	159	50		65	-17	241
66	165	50		66	-17	242
67	168	53		67	-17	242
68	172	59		68	-17	245
69	175	66		69	-17	245
70	183	69		70	-17	245
71	183	73		71	-15	249
72	183	81		72	-14	251
73	183	89		73	-12	254
74	182	97		74	-12	256
75	176	100		75	-9	258
76	164	103		76	-3	260
77	159	113		77	-1	260
78	149	113		78	-1	260
79	142	110		79	1	264
80	132	110		80	4	265
81	130	110		81	8	267
82	129	110		82	11	269
83	129	110		83	12	270
84	129	107		84	12	273
85	129	106		85	15	274
86	117	102		86	16	274
87	108	102		87	21	278
88	109	94		88	30	281
89	107	94		89	36	281
90	98	94		90	38	283
91	103	106		91	39	284
92	106	112		92	42	284
93	108	118		93	57	284
94	102	121		94	63	282
95	102	124		95	67	281
96	102	128		96	72	279
97	102	130		97	74	276
98	101	122		98	76	275
99	111	119		99	78	275
100	128	122		100	81	278
101	137	128		101	86	277
102	149	144		102	91	274
103	158	155		103	97	272
104	162	163		104	97	272
105	169	165		105	99	270
106	175	172		106	102	265
107	176	172		107	110	260
108	192	167		108	110	258
109	193	164		109	112	253
110	204	165		110	114	241
111	206	164		111	119	232
112	206	163		112	119	230
113	206	158		113	116	228
114	206	144		114	116	226
115	207	137		115	117	222
116	199	125		116	123	216
117	199	122		117	123	213
118	205	123		118	123	213
119	206	111		119	123	207
120	211	107		120	125	206
1	0	0		1	0	0
2	-1	7		2	0	0
3	-2	9		3	0	-1
4	-4	13		4	9	-6
5	-1	20		5	16	-8
6	-1	20		6	27	-8
7	5	31		7	28	-10
8	5	31		8	34	-10
9	5	34		9	35	-12
10	5	39		10	42	-16
11	2	46		11	44	-16
12	-2	50		12	45	-16
13	-6	53		13	49	-16
14	-11	56		14	56	-16
15	-15	57		15	56	-16
16	-19	59		16	59	-16
17	-27	60		17	68	-17
18	-31	66		18	74	-17
19	-36	68		19	79	-11
20	-41	70		20	88	-8
21	-42	74		21	98	0
22	-38	84		22	98	11
23	-36	84		23	98	17
24	-29	93		24	98	22
25	-26	97		25	104	23
26	-12	99		26	110	25
27	-15	105		27	110	25
28	-19	109		28	112	29
29	-19	116		29	113	34
30	-25	118		30	113	37
31	-33	119		31	113	38
32	-37	121		32	113	38
33	-42	121		33	104	43
34	-50	121		34	80	47
35	-54	121		35	72	47
36	-56	119		36	63	49
37	-59	104		37	60	60
38	-59	101		38	64	71
39	-59	100		39	57	80
40	-57	95		40	55	82
41	-57	91		41	53	83
42	-55	87		42	49	87
43	-44	87		43	38	83
44	-39	87		44	36	84
45	-35	89		45	25	86
46	-32	93		46	18	94
47	-32	93		47	16	101
48	-26	99		48	13	115
49	-24	104		49	15	118
50	-18	115		50	15	127
51	-38	120		51	15	138
52	-42	120		52	16	145
53	-45	119		53	16	154
54	-50	117		54	8	162
55	-55	119		55	7	169
56	-55	115		56	7	175
57	-55	109		57	3	182
58	-55	107		58	-8	183
59	-57	106		59	-26	184
60	-57	98		60	-39	184
61	-58	90		61	-41	183
62	-50	90		62	-47	182
63	-49	89		63	-50	182
64	-41	84		64	-51	191
65	-39	82		65	-56	200
66	-37	81		66	-56	202
67	-29	81		67	-55	203
68	-26	82		68	-60	202
69	-19	85		69	-62	202
70	-17	91		70	-66	202
71	-15	94		71	-69	204
72	-14	96		72	-80	200
73	-11	103		73	-94	197
74	-9	109		74	-104	193
75	-9	111		75	-114	196
76	-8	117		76	-114	201
77	-13	120		77	-114	203
78	-16	123		78	-119	200
79	-20	127		79	-125	196
80	-23	131		80	-125	196
81	-25	136		81	-128	194
82	-38	137		82	-133	192
83	-40	140		83	-139	190
84	-40	141		84	-145	186
85	-40	145		85	-151	183
86	-40	146		86	-154	182
87	-40	152		87	-157	180
88	-40	155		88	-156	175
89	-40	161		89	-156	170
90	-38	168		90	-159	165
91	-38	174		91	-162	164
92	-37	175		92	-164	160
93	-30	179		93	-166	154
94	-28	180		94	-166	149
95	-38	187		95	-170	145
96	-45	188		96	-177	137
97	-47	186		97	-180	134
98	-49	183		98	-183	129
99	-49	183		99	-187	122
100	-49	180		100	-190	117
101	-49	176		101	-192	112
102	-47	167		102	-188	107
103	-47	161		103	-188	102
104	-44	156		104	-188	98
105	-43	151		105	-196	93
106	-39	146		106	-196	93
107	-31	143		107	-199	94
108	-30	142		108	-199	94
109	-29	139		109	-202	96
110	-23	134		110	-203	96
111	-21	132		111	-205	99
112	-20	131		112	-205	99
113	-16	127		113	-207	99
114	-10	123		114	-208	100
115	0	125		115	-213	102
116	12	120		116	-213	102
117	15	117		117	-218	102
118	21	116		118	-219	100
119	29	116		119	-225	96
120	31	117		120	-235	95
1	0	0		1	0	0
2	0	-1		2	4	3
3	3	7		3	4	9
4	8	6		4	5	16
5	14	4		5	7	18
6	14	4		6	7	22
7	13	4		7	9	25
8	18	6		8	14	30
9	18	6		9	16	35
10	18	6		10	16	37
11	19	8		11	18	43
12	25	8		12	19	44
13	25	11		13	19	45
14	20	13		14	22	45
15	20	13		15	24	46
16	17	15		16	28	46
17	15	18		17	28	46
18	9	17		18	33	50
19	-5	10		19	33	50
20	-19	6		20	42	50
21	-19	4		21	42	50
22	-16	-2		22	43	55
23	-15	-3		23	37	61
24	-15	-6		24	32	67
25	-20	-9		25	32	67
26	-20	-11		26	32	70
27	-20	-14		27	30	73
28	-22	-16		28	22	80
29	-23	-20		29	14	85
30	-17	-25		30	13	88
31	-15	-25		31	20	94
32	-13	-27		32	29	96
33	-15	-31		33	40	96
34	-28	-33		34	43	95
35	-31	-30		35	50	91
36	-31	-23		36	57	84
37	-24	-18		37	58	84
38	-29	-19		38	61	84
39	-31	-23		39	68	89
40	-37	-24		40	71	89
41	-36	-24		41	76	90
42	-29	-14		42	82	86
43	-29	-13		43	85	84
44	-29	-12		44	89	81
45	-31	-10		45	93	81
46	-31	-10		46	99	81
47	-30	-6		47	109	85
48	-30	-4		48	113	85
49	-17	-2		49	117	88
50	-17	-2		50	126	96
51	-17	-2		51	135	101
52	-12	-1		52	141	103
53	-12	-1		53	147	103
54	-11	-8		54	151	108
55	-6	-12		55	160	113
56	-3	-12		56	166	113
57	-2	-16		57	179	130
58	-10	-24		58	183	135
59	-10	-24		59	188	140
60	-10	-32		60	192	141
61	-14	-35		61	193	147
62	-12	-34		62	193	148
63	-13	-37		63	201	151
64	-13	-37		64	204	151
65	-17	-40		65	210	152
66	-17	-40		66	215	160
67	-18	-40		67	224	166
68	-19	-34		68	231	174
69	-27	-30		69	237	176
70	-28	-23		70	244	177
71	-29	-22		71	249	181
72	-31	-23		72	254	189
73	-36	-23		73	257	198
74	-40	-23		74	260	213
75	-40	-24		75	273	221
76	-35	-27		76	283	220
77	-36	-27		77	289	224
78	-32	-25		78	293	225
79	-32	-24		79	295	230
80	-30	-17		80	296	233
81	-25	-9		81	296	241
82	-27	-3		82	299	251
83	-27	-2		83	290	262
84	-27	1		84	289	275
85	-29	4		85	294	287
86	-36	0		86	295	291
87	-38	0		87	294	297
88	-38	0		88	294	305
89	-41	-3		89	297	312
90	-41	-7		90	298	315
91	-41	-8		91	298	321
92	-41	-10		92	298	330
93	-43	-20		93	307	332
94	-43	-23		94	312	332
95	-42	-27		95	311	323
96	-39	-26		96	307	320
97	-39	-16		97	315	314
98	-37	-3		98	320	309
99	-37	1		99	330	313
100	-34	5		100	338	312
101	-32	8		101	350	302
102	-31	9		102	358	297
103	-19	14		103	363	297
104	-14	16		104	373	292
105	-5	21		105	385	293
106	-4	22		106	395	293
107	2	25		107	400	302
108	7	19		108	404	305
109	10	14		109	406	309
110	10	14		110	408	318
111	18	11		111	412	325
112	24	3		112	414	333
113	25	-7		113	411	338
114	26	-10		114	402	338
115	30	-16		115	396	336
116	34	-16		116	383	337
117	40	-13		117	383	345
118	47	-5		118	378	350
119	47	-5		119	376	352
120	50	-2		120	382	361
1	0	0		1	0	0
2	-3	4		2	-5	5
3	-3	6		3	-11	5
4	-2	8		4	-11	0
5	-2	9		5	-11	-5
6	2	10		6	-11	-8
7	3	12		7	-5	-8
8	5	14		8	0	-16
9	9	14		9	0	-17
10	11	14		10	3	-23
11	12	14		11	6	-24
12	12	14		12	6	-24
13	12	14		13	6	-25
14	12	10		14	6	-29
15	12	9		15	2	-32
16	12	9		16	0	-35
17	13	11		17	-4	-32
18	13	14		18	-12	-32
19	13	15		19	-13	-36
20	16	10		20	-14	-43
21	18	8		21	-14	-45
22	25	8		22	-14	-50
23	26	6		23	-14	-55
24	26	6		24	-13	-58
25	21	3		25	-13	-61
26	20	-1		26	-10	-61
27	17	-5		27	-6	-63
28	16	-5		28	-2	-63
29	9	-3		29	3	-63
30	1	0		30	8	-64
31	0	9		31	13	-64
32	3	15		32	16	-64
33	3	23		33	17	-64
34	6	27		34	20	-64
35	12	27		35	23	-68
36	17	27		36	27	-72
37	25	23		37	30	-74
38	17	20		38	31	-77
39	17	11		39	33	-80
40	9	6		40	37	-84
41	17	5		41	37	-89
42	5	16		42	34	-92
43	5	16		43	35	-100
44	3	19		44	35	-100
45	3	24		45	37	-104
46	3	21		46	40	-107
47	5	18		47	45	-112
48	11	16		48	48	-113
49	6	10		49	53	-113
50	5	5		50	58	-103
51	4	3		51	60	-101
52	6	2		52	67	-97
53	8	2		53	73	-93
54	10	1		54	77	-85
55	12	3		55	79	-83
56	12	8		56	82	-82
57	12	14		57	87	-82
58	20	19		58	90	-81
59	23	20		59	94	-81
60	25	21		60	101	-74
61	25	17		61	107	-70
62	25	12		62	107	-70
63	25	9		63	111	-70
64	25	8		64	112	-70
65	25	8		65	115	-78
66	17	9		66	107	-85
67	16	16		67	98	-88
68	14	20		68	90	-93
69	10	22		69	88	-98
70	7	22		70	88	-103
71	2	22		71	86	-106
72	-5	22		72	86	-110
73	-8	18		73	83	-112
74	-11	16		74	87	-116
75	-14	14		75	90	-116
76	-16	12		76	97	-115
77	-20	10		77	102	-113
78	-20	10		78	105	-112
79	-22	7		79	112	-108
80	-23	4		80	116	-105
81	-29	4		81	117	-100
82	-33	-3		82	120	-93
83	-31	-6		83	120	-87
84	-33	-11		84	120	-84
85	-30	-20		85	124	-80
86	-26	-22		86	126	-77
87	-25	-20		87	130	-74
88	-25	-18		88	132	-71
89	-22	-8		89	133	-71
90	-24	-6		90	135	-69
91	-28	-2		91	137	-66
92	-30	3		92	143	-65
93	-32	2		93	147	-64
94	-39	-6		94	147	-64
95	-41	-6		95	152	-64
96	-41	-5		96	160	-59
97	-47	-1		97	163	-59
98	-49	3		98	162	-69
99	-52	4		99	161	-75
100	-52	2		100	160	-89
101	-52	-1		101	152	-93
102	-58	-2		102	150	-97
103	-59	-2		103	150	-102
104	-61	-6		104	148	-105
105	-65	-11		105	143	-105
106	-65	-11		106	142	-106
107	-63	-8		107	138	-110
108	-64	-7		108	138	-116
109	-66	-4		109	141	-120
110	-66	-3		110	143	-121
111	-68	-3		111	147	-121
112	-69	-3		112	150	-122
113	-71	-2		113	147	-127
114	-72	1		114	140	-131
115	-69	5		115	133	-133
116	-67	7		116	130	-129
117	-58	16		117	129	-124
118	-62	16		118	130	-119
119	-65	15		119	127	-123
120	-68	7		120	127	-123
1	0	0		1	0	0
2	3	8		2	0	0
3	2	6		3	-5	-4
4	2	3		4	-11	-4
5	2	0		5	-14	-6
6	2	-1		6	-23	-7
7	8	-7		7	-25	-10
8	8	-7		8	-29	-17
9	6	-8		9	-31	-21
10	6	-11		10	-32	-24
11	7	-13		11	-38	-28
12	7	-13		12	-50	-32
13	9	-14		13	-58	-37
14	9	-17		14	-63	-42
15	8	-19		15	-71	-42
16	8	-20		16	-78	-42
17	8	-20		17	-87	-42
18	2	-15		18	-97	-36
19	-1	-15		19	-108	-24
20	-3	-13		20	-113	-22
21	-7	-15		21	-118	-19
22	-9	-18		22	-118	-19
23	-15	-15		23	-118	-23
24	-15	-15		24	-121	-26
25	-12	-19		25	-128	-26
26	-10	-20		26	-131	-25
27	-6	-11		27	-140	-26
28	-8	-9		28	-144	-28
29	-12	-4		29	-154	-36
30	-12	1		30	-160	-40
31	-9	4		31	-165	-45
32	-4	1		32	-171	-53
33	-4	1		33	-172	-56
34	-4	3		34	-177	-61
35	-4	4		35	-185	-61
36	7	9		36	-193	-66
37	7	6		37	-193	-71
38	5	6		38	-198	-80
39	2	7		39	-202	-83
40	2	13		40	-203	-93
41	1	13		41	-203	-101
42	2	18		42	-203	-104
43	-1	20		43	-204	-110
44	-1	15		44	-204	-110
45	-4	15		45	-204	-109
46	-3	16		46	-203	-109
47	-1	25		47	-203	-113
48	1	30		48	-203	-117
49	0	36		49	-204	-120
50	-3	43		50	-201	-128
51	-3	49		51	-201	-129
52	-1	52		52	-203	-132
53	-1	52		53	-205	-134
54	-7	54		54	-207	-140
55	-8	54		55	-207	-142
56	-8	54		56	-206	-146
57	-12	54		57	-200	-148
58	-13	54		58	-199	-155
59	-13	56		59	-198	-162
60	-10	58		60	-197	-168
61	-11	61		61	-199	-174
62	-14	64		62	-200	-178
63	-14	64		63	-199	-184
64	-23	64		64	-199	-185
65	-23	61		65	-199	-190
66	-22	66		66	-199	-197
67	-22	68		67	-198	-203
68	-28	73		68	-200	-207
69	-28	73		69	-204	-213
70	-28	73		70	-204	-220
71	-32	73		71	-204	-225
72	-34	74		72	-204	-227
73	-35	80		73	-204	-229
74	-40	85		74	-204	-234
75	-51	86		75	-201	-240
76	-54	86		76	-201	-244
77	-58	87		77	-199	-252
78	-58	94		78	-198	-258
79	-57	97		79	-198	-268
80	-60	97		80	-203	-277
81	-73	92		81	-207	-282
82	-74	92		82	-211	-288
83	-82	99		83	-212	-297
84	-87	101		84	-212	-298
85	-87	105		85	-207	-302
86	-90	105		86	-206	-304
87	-92	103		87	-196	-304
88	-96	99		88	-193	-304
89	-104	99		89	-186	-305
90	-113	99		90	-176	-306
91	-118	94		91	-167	-314
92	-119	99		92	-154	-317
93	-114	106		93	-154	-321
94	-116	109		94	-152	-329
95	-116	109		95	-151	-333
96	-125	110		96	-148	-340
97	-131	103		97	-139	-349
98	-139	99		98	-136	-354
99	-139	93		99	-125	-361
100	-138	89		100	-121	-362
101	-138	86		101	-115	-366
102	-141	70		102	-114	-367
103	-141	70		103	-112	-370
104	-141	66		104	-110	-371
105	-141	63		105	-110	-371
106	-136	59		106	-108	-377
107	-132	59		107	-97	-387
108	-132	59		108	-94	-397
109	-129	60		109	-89	-404
110	-124	62		110	-86	-410
111	-120	59		111	-83	-418
112	-132	52		112	-77	-425
113	-136	46		113	-74	-427
114	-135	46		114	-68	-431
115	-130	46		115	-64	-436
116	-134	46		116	-56	-439
117	-139	46		117	-50	-443
118	-142	38		118	-48	-445
119	-145	28		119	-44	-445
120	-140	25		120	-42	-445
1	0	0		1	0	0
2	0	0		2	-1	2
3	1	0		3	-6	6
4	-5	3		4	-17	11
5	-6	4		5	-17	14
6	-7	5		6	-18	16
7	-15	7		7	-20	19
8	-16	10		8	-23	21
9	-17	14		9	-24	21
10	-18	17		10	-24	21
11	-15	21		11	-27	24
12	-14	26		12	-30	24
13	-16	29		13	-30	24
14	-14	32		14	-33	26
15	-14	39		15	-34	27
16	-13	39		16	-34	27
17	-7	42		17	-34	27
18	-7	42		18	-36	28
19	-3	46		19	-40	30
20	1	47		20	-41	30
21	4	47		21	-43	32
22	7	47		22	-44	33
23	10	49		23	-47	35
24	9	52		24	-48	36
25	8	52		25	-51	40
26	13	57		26	-52	41
27	18	61		27	-54	42
28	22	64		28	-56	44
29	22	66		29	-60	46
30	23	69		30	-64	49
31	25	69		31	-66	51
32	26	76		32	-67	54
33	18	78		33	-70	57
34	19	80		34	-70	57
35	19	87		35	-72	59
36	20	91		36	-74	64
37	20	91		37	-75	65
38	20	92		38	-77	67
39	20	92		39	-80	69
40	20	91		40	-81	70
41	19	81		41	-81	75
42	13	69		42	-81	77
43	9	64		43	-82	79
44	4	59		44	-84	79
45	-1	50		45	-85	80
46	-4	50		46	-85	85
47	-9	50		47	-80	88
48	-11	40		48	-78	89
49	-18	33		49	-87	95
50	-19	32		50	-88	95
51	-23	32		51	-88	98
52	-20	25		52	-88	100
53	-20	21		53	-92	96
54	-22	20		54	-93	100
55	-30	26		55	-97	102
56	-29	32		56	-99	102
57	-23	42		57	-102	107
58	-14	47		58	-103	107
59	-5	52		59	-107	108
60	0	56		60	-109	108
61	1	61		61	-110	109
62	-1	69		62	-111	109
63	-1	69		63	-114	111
64	7	72		64	-120	113
65	7	72		65	-123	116
66	7	72		66	-127	116
67	7	72		67	-128	116
68	12	78		68	-129	119
69	11	77		69	-133	121
70	12	76		70	-136	121
71	11	76		71	-139	122
72	2	70		72	-142	123
73	-3	61		73	-147	127
74	-8	57		74	-150	127
75	-9	56		75	-151	128
76	-15	49		76	-151	129
77	-16	48		77	-152	132
78	-22	45		78	-154	134
79	-22	43		79	-153	135
80	-24	37		80	-152	140
81	-22	37		81	-157	144
82	-15	41		82	-158	148
83	-10	51		83	-164	151
84	-3	54		84	-160	154
85	-1	57		85	-160	157
86	1	59		86	-160	160
87	1	59		87	-166	161
88	5	62		88	-171	164
89	12	70		89	-171	165
90	3	64		90	-174	167
91	1	62		91	-172	170
92	0	61		92	-171	172
93	2	69		93	-171	177
94	6	78		94	-172	181
95	9	86		95	-172	181
96	10	80		96	-172	186
97	10	81		97	-174	187
98	10	84		98	-176	195
99	13	80		99	-177	197
100	17	88		100	-177	198
101	15	96		101	-177	202
102	16	100		102	-181	203
103	16	100		103	-181	206
104	17	103		104	-179	208
105	15	105		105	-181	212
106	17	112		106	-182	213
107	16	119		107	-182	215
108	16	119		108	-182	216
109	12	123		109	-182	217
110	8	128		110	-183	221
111	0	133		111	-183	224
112	-1	142		112	-185	229
113	2	148		113	-186	230
114	7	149		114	-186	232
115	8	150		115	-187	233
116	19	152		116	-187	236
117	24	156		117	-189	242
118	33	164		118	-190	245
119	46	167		119	-190	248
120	56	162		120	-191	251
1	0	0		1	0	0
2	3	-1		2	-1	-1
3	5	-3		3	-2	-1
4	12	-6		4	-7	0
5	14	-6		5	-10	3
6	16	-5		6	-20	3
7	18	-4		7	-28	5
8	20	-4		8	-28	5
9	30	-3		9	-31	5
10	30	-3		10	-32	5
11	35	-3		11	-32	5
12	37	-1		12	-32	5
13	39	-1		13	-36	6
14	44	0		14	-37	7
15	50	-2		15	-38	8
16	51	-2		16	-43	8
17	43	-9		17	-43	8
18	46	-9		18	-49	9
19	50	-9		19	-49	9
20	50	-9		20	-52	9
21	50	-10		21	-55	9
22	54	-8		22	-55	9
23	56	-7		23	-59	9
24	58	1		24	-63	9
25	59	3		25	-63	9
26	58	3		26	-68	9
27	58	6		27	-70	9
28	60	6		28	-71	9
29	66	11		29	-73	9
30	70	13		30	-75	9
31	74	18		31	-80	11
32	76	18		32	-81	11
33	81	20		33	-84	11
34	85	20		34	-87	11
35	86	20		35	-90	11
36	87	20		36	-96	11
37	91	20		37	-99	11
38	92	19		38	-100	11
39	92	15		39	-100	11
40	89	10		40	-102	11
41	86	2		41	-104	12
42	68	-2		42	-109	12
43	59	-3		43	-110	12
44	56	-9		44	-112	12
45	63	-11		45	-112	12
46	69	-11		46	-115	12
47	79	-7		47	-116	12
48	86	1		48	-122	12
49	90	12		49	-123	10
50	95	23		50	-127	11
51	88	23		51	-130	13
52	75	7		52	-137	15
53	64	0		53	-137	15
54	56	-5		54	-144	15
55	52	-8		55	-151	13
56	61	-14		56	-151	13
57	65	-15		57	-151	13
58	81	-1		58	-154	13
59	86	4		59	-155	13
60	87	14		60	-155	13
61	89	14		61	-157	14
62	90	14		62	-159	14
63	90	14		63	-159	14
64	90	14		64	-159	13
65	96	14		65	-163	13
66	97	15		66	-163	13
67	97	22		67	-165	13
68	95	23		68	-167	12
69	90	23		69	-174	13
70	84	24		70	-174	13
71	74	16		71	-178	16
72	70	13		72	-180	14
73	63	4		73	-180	14
74	61	3		74	-182	14
75	57	-2		75	-189	14
76	54	3		76	-193	13
77	56	12		77	-202	13
78	53	12		78	-206	12
79	54	15		79	-208	12
80	54	15		80	-208	12
81	54	17		81	-209	12
82	64	22		82	-216	11
83	71	28		83	-218	11
84	77	28		84	-222	11
85	89	28		85	-224	11
86	94	23		86	-225	11
87	97	20		87	-226	11
88	97	18		88	-226	11
89	102	14		89	-230	11
90	111	17		90	-230	11
91	111	19		91	-231	11
92	116	21		92	-231	12
93	119	21		93	-231	12
94	121	20		94	-236	12
95	126	18		95	-236	12
96	126	18		96	-237	12
97	130	17		97	-240	12
98	141	22		98	-240	12
99	144	21		99	-246	12
100	143	19		100	-247	12
101	144	15		101	-248	14
102	149	21		102	-250	14
103	142	27		103	-251	14
104	135	26		104	-253	15
105	129	19		105	-254	15
106	115	15		106	-254	15
107	114	15		107	-254	15
108	110	19		108	-258	16
109	114	20		109	-258	16
110	121	18		110	-265	20
111	128	18		111	-266	20
112	139	22		112	-267	19
113	143	27		113	-270	19
114	148	34		114	-275	22
115	153	30		115	-276	22
116	155	28		116	-279	21
117	147	28		117	-283	21
118	136	21		118	-292	25
119	126	17		119	-297	30
120	106	9		120	-307	28
1	0	0		1	0	0
2	-1	0		2	2	8
3	-1	7		3	3	12
4	-1	7		4	16	12
5	-7	12		5	22	7
6	-7	12		6	29	4
7	-7	12		7	34	4
8	-8	13		8	39	7
9	-13	15		9	49	14
10	-13	15		10	50	14
11	-23	19		11	51	14
12	-23	20		12	51	11
13	-19	24		13	66	12
14	-19	24		14	75	15
15	-19	25		15	85	17
16	-21	28		16	91	20
17	-21	28		17	98	20
18	-21	28		18	110	20
19	-21	28		19	116	23
20	-21	28		20	125	23
21	-20	27		21	125	23
22	-20	27		22	127	19
23	-19	29		23	130	14
24	-19	30		24	133	12
25	-19	35		25	139	12
26	-19	36		26	148	12
27	-19	37		27	158	8
28	-17	41		28	162	5
29	-21	45		29	169	1
30	-25	46		30	176	1
31	-27	48		31	181	-1
32	-27	49		32	192	-2
33	-29	50		33	199	-3
34	-29	50		34	204	-3
35	-29	47		35	212	-3
36	-29	47		36	218	-3
37	-30	50		37	223	-8
38	-30	52		38	231	-8
39	-30	52		39	242	-8
40	-30	56		40	246	-9
41	-30	56		41	251	-10
42	-36	59		42	255	-10
43	-36	59		43	255	-10
44	-36	59		44	259	-9
45	-36	60		45	270	-8
46	-40	66		46	283	-8
47	-40	65		47	297	-13
48	-40	64		48	298	-14
49	-40	64		49	304	-21
50	-38	68		50	307	-23
51	-40	72		51	313	-25
52	-43	72		52	318	-28
53	-43	71		53	333	-29
54	-43	71		54	340	-35
55	-41	71		55	341	-35
56	-41	75		56	352	-34
57	-41	77		57	358	-35
58	-36	82		58	366	-39
59	-36	82		59	369	-42
60	-37	82		60	377	-43
61	-38	82		61	383	-45
62	-37	85		62	388	-48
63	-37	85		63	393	-51
64	-37	87		64	397	-54
65	-38	88		65	400	-59
66	-41	90		66	406	-59
67	-41	91		67	416	-61
68	-41	93		68	428	-64
69	-41	93		69	434	-66
70	-36	93		70	443	-66
71	-36	93		71	443	-66
72	-36	94		72	449	-65
73	-36	96		73	455	-64
74	-35	101		74	458	-63
75	-35	101		75	460	-63
76	-38	102		76	468	-63
77	-38	102		77	474	-64
78	-38	102		78	481	-64
79	-33	100		79	490	-64
80	-33	99		80	496	-65
81	-33	97		81	511	-61
82	-33	97		82	516	-59
83	-35	98		83	524	-59
84	-36	98		84	532	-59
85	-36	100		85	545	-62
86	-35	101		86	550	-66
87	-34	101		87	554	-68
88	-32	101		88	561	-74
89	-30	102		89	561	-77
90	-30	102		90	565	-82
91	-31	102		91	568	-85
92	-31	105		92	571	-87
93	-27	106		93	573	-90
94	-27	106		94	576	-94
95	-28	108		95	578	-98
96	-29	108		96	578	-104
97	-27	106		97	578	-105
98	-26	106		98	576	-110
99	-26	106		99	576	-116
100	-25	106		100	580	-122
101	-22	108		101	589	-143
102	-21	110		102	599	-152
103	-16	119		103	589	-160
104	-15	120		104	582	-167
105	-15	118		105	579	-174
106	-17	116		106	577	-176
107	-17	114		107	571	-177
108	-21	118		108	562	-178
109	-20	121		109	558	-189
110	-21	124		110	557	-190
111	-20	126		111	557	-193
112	-19	127		112	553	-206
113	-19	117		113	549	-208
114	-19	117		114	543	-210
115	-19	116		115	539	-210
116	-17	120		116	535	-210
117	-14	123		117	531	-211
118	-14	128		118	526	-215
119	-13	131		119	511	-216
120	-16	132		120	502	-216
1	0	0		1	0	0
2	0	0		2	0	0
3	-4	0		3	0	0
4	-6	15		4	0	0
5	-15	22		5	0	-3
6	-18	28		6	0	-5
7	-9	33		7	1	-6
8	-9	33		8	4	-9
9	-7	36		9	7	-13
10	-8	39		10	7	-14
11	-11	47		11	9	-15
12	-11	47		12	20	-16
13	-9	49		13	20	-16
14	-2	55		14	20	-16
15	3	59		15	23	-17
16	7	64		16	26	-19
17	13	67		17	30	-21
18	19	66		18	34	-21
19	22	63		19	40	-21
20	24	62		20	40	-21
21	31	63		21	44	-18
22	36	60		22	47	-19
23	41	54		23	48	-21
24	44	46		24	48	-24
25	44	40		25	51	-26
26	41	36		26	51	-26
27	40	34		27	57	-29
28	30	31		28	57	-30
29	23	28		29	57	-30
30	17	23		30	58	-32
31	10	22		31	62	-33
32	4	26		32	63	-34
33	-5	28		33	74	-32
34	-9	26		34	80	-31
35	-13	22		35	82	-31
36	-13	20		36	80	-36
37	-20	25		37	75	-42
38	-25	33		38	76	-44
39	-28	33		39	78	-46
40	-31	31		40	80	-53
41	-33	28		41	80	-55
42	-33	25		42	79	-57
43	-33	21		43	81	-58
44	-33	19		44	82	-58
45	-38	18		45	84	-60
46	-44	18		46	88	-61
47	-50	18		47	93	-61
48	-53	22		48	94	-65
49	-56	18		49	92	-67
50	-57	15		50	94	-69
51	-60	13		51	97	-72
52	-64	8		52	98	-79
53	-67	4		53	99	-82
54	-73	1		54	100	-86
55	-69	-6		55	100	-91
56	-66	-9		56	102	-98
57	-62	-13		57	102	-100
58	-62	-19		58	102	-104
59	-56	-31		59	102	-105
60	-71	-35		60	102	-108
61	-61	-36		61	94	-113
62	-63	-42		62	87	-113
63	-68	-45		63	83	-113
64	-73	-45		64	83	-118
65	-79	-45		65	84	-122
66	-80	-45		66	87	-122
67	-84	-48		67	82	-129
68	-95	-43		68	79	-132
69	-95	-43		69	73	-133
70	-96	-41		70	68	-140
71	-96	-41		71	69	-143
72	-98	-36		72	65	-148
73	-113	-32		73	65	-152
74	-113	-36		74	65	-156
75	-113	-38		75	66	-162
76	-115	-42		76	72	-168
77	-118	-48		77	85	-168
78	-114	-58		78	85	-172
79	-117	-62		79	85	-177
80	-119	-64		80	94	-179
81	-112	-73		81	98	-183
82	-117	-75		82	103	-182
83	-117	-82		83	109	-175
84	-119	-86		84	110	-168
85	-122	-86		85	110	-161
86	-117	-90		86	118	-160
87	-114	-92		87	121	-163
88	-111	-96		88	122	-169
89	-108	-104		89	125	-170
90	-102	-104		90	130	-166
91	-95	-103		91	139	-164
92	-89	-102		92	144	-165
93	-83	-101		93	152	-166
94	-83	-101		94	155	-168
95	-78	-101		95	160	-168
96	-77	-101		96	163	-170
97	-71	-99		97	165	-172
98	-58	-100		98	166	-178
99	-56	-110		99	168	-182
100	-55	-121		100	170	-184
101	-57	-123		101	179	-188
102	-61	-123		102	181	-189
103	-70	-117		103	181	-191
104	-71	-114		104	181	-197
105	-75	-117		105	180	-202
106	-70	-119		106	180	-202
107	-70	-119		107	174	-211
108	-75	-124		108	164	-215
109	-81	-136		109	160	-218
110	-91	-142		110	159	-221
111	-90	-159		111	157	-223
112	-96	-156		112	157	-227
113	-94	-155		113	157	-235
114	-94	-155		114	155	-238
115	-93	-155		115	162	-242
116	-102	-155		116	171	-244
117	-97	-156		117	173	-246
118	-97	-156		118	174	-250
119	-92	-159		119	175	-257
120	-90	-165		120	176	-262
1	0	0		1	0	0
2	4	1		2	2	4
3	10	3		3	12	8
4	12	3		4	14	7
5	13	4		5	19	7
6	10	8		6	26	8
7	10	8		7	34	12
8	6	15		8	34	12
9	6	15		9	36	11
10	0	17		10	51	10
11	-2	18		11	51	10
12	-3	18		12	54	7
13	-5	21		13	56	5
14	-5	21		14	65	2
15	-8	23		15	65	-3
16	-15	24		16	72	-4
17	-16	24		17	76	-4
18	-16	23		18	79	-9
19	-25	27		19	79	-13
20	-28	32		20	86	-14
21	-28	33		21	88	-15
22	-28	33		22	88	-18
23	-26	33		23	93	-20
24	-27	38		24	99	-15
25	-30	43		25	105	-14
26	-30	47		26	109	-14
27	-36	44		27	110	-14
28	-38	42		28	122	-13
29	-38	41		29	129	-19
30	-41	42		30	129	-20
31	-38	38		31	134	-16
32	-38	38		32	140	-10
33	-39	36		33	143	-5
34	-39	36		34	149	-1
35	-40	33		35	155	3
36	-40	29		36	157	7
37	-33	23		37	163	12
38	-22	13		38	169	13
39	-19	8		39	175	10
40	-12	-2		40	183	14
41	-10	-10		41	186	18
42	-9	-16		42	196	18
43	-10	-16		43	206	19
44	-12	-14		44	206	15
45	-8	-12		45	207	11
46	-4	-14		46	217	12
47	-4	-14		47	226	10
48	6	-14		48	229	4
49	10	-15		49	230	1
50	13	-18		50	245	2
51	18	-23		51	247	-2
52	19	-26		52	250	-4
53	16	-30		53	252	7
54	16	-36		54	252	10
55	16	-41		55	259	4
56	14	-44		56	266	2
57	13	-46		57	266	6
58	7	-44		58	277	11
59	3	-44		59	283	12
60	-1	-44		60	289	14
61	0	-50		61	290	20
62	0	-50		62	291	26
63	-7	-46		63	299	24
64	-9	-44		64	310	33
65	-9	-39		65	310	40
66	-11	-33		66	312	40
67	-12	-32		67	320	38
68	-13	-27		68	320	41
69	-17	-22		69	326	46
70	-20	-18		70	331	44
71	-25	-13		71	334	47
72	-28	-12		72	343	52
73	-32	-8		73	350	50
74	-37	0		74	350	50
75	-37	9		75	356	50
76	-33	16		76	362	51
77	-29	26		77	367	50
78	-29	27		78	374	50
79	-26	34		79	378	55
80	-18	39		80	381	55
81	-15	40		81	389	58
82	-15	40		82	404	68
83	-12	40		83	414	75
84	-4	36		84	418	66
85	-3	36		85	411	55
86	0	39		86	414	52
87	2	41		87	420	54
88	3	42		88	420	46
89	5	39		89	423	39
90	0	43		90	432	37
91	5	40		91	441	36
92	8	36		92	439	25
93	14	25		93	444	22
94	17	15		94	447	19
95	19	2		95	451	14
96	20	-1		96	451	9
97	25	7		97	456	-1
98	27	7		98	458	-8
99	30	7		99	455	-18
100	34	6		100	452	-23
101	34	4		101	455	-30
102	36	2		102	445	-39
103	37	-6		103	440	-47
104	42	-9		104	446	-54
105	43	-10		105	452	-59
106	48	-15		106	447	-63
107	54	-19		107	441	-69
108	54	-22		108	442	-76
109	55	-28		109	443	-81
110	51	-32		110	439	-91
111	49	-37		111	444	-97
112	45	-43		112	446	-104
113	38	-48		113	451	-111
114	33	-48		114	451	-113
115	20	-59		115	456	-118
116	20	-60		116	461	-122
117	23	-64		117	462	-129
118	25	-65		118	465	-135
119	34	-66		119	472	-141
120	35	-74		120	469	-148
1	0	0		1	0	0
2	3	-1		2	0	0
3	2	3		3	-2	2
4	1	5		4	-3	6
5	1	5		5	3	9
6	-1	8		6	5	10
7	-2	11		7	8	10
8	-5	15		8	11	10
9	-5	15		9	13	10
10	-6	15		10	13	13
11	-6	15		11	13	15
12	-10	18		12	15	17
13	-13	19		13	16	20
14	-14	20		14	16	20
15	-17	18		15	18	21
16	-17	18		16	20	21
17	-21	19		17	23	21
18	-23	22		18	28	21
19	-23	26		19	31	20
20	-19	29		20	31	18
21	-17	30		21	34	13
22	-13	33		22	35	9
23	-12	38		23	36	5
24	-9	40		24	37	-3
25	-6	43		25	37	-7
26	1	48		26	37	-9
27	6	50		27	37	-11
28	13	51		28	30	-13
29	17	54		29	23	-13
30	18	57		30	17	-17
31	17	60		31	11	-18
32	18	65		32	13	-26
33	19	72		33	13	-29
34	16	78		34	13	-35
35	15	78		35	20	-37
36	14	78		36	19	-42
37	12	76		37	19	-43
38	9	80		38	24	-44
39	9	90		39	26	-43
40	12	90		40	31	-41
41	16	92		41	37	-35
42	21	92		42	40	-33
43	26	94		43	40	-28
44	34	94		44	45	-20
45	38	94		45	46	-16
46	42	93		46	46	-13
47	45	93		47	46	-10
48	48	92		48	42	-6
49	52	95		49	38	-2
50	55	96		50	34	3
51	59	97		51	28	9
52	72	95		52	28	17
53	70	93		53	31	21
54	70	92		54	34	22
55	73	91		55	41	22
56	75	86		56	44	15
57	78	78		57	47	10
58	76	77		58	47	2
59	76	75		59	44	1
60	73	75		60	41	-5
61	67	76		61	41	-5
62	65	76		62	35	0
63	61	79		63	31	2
64	61	86		64	26	0
65	57	88		65	24	-2
66	56	92		66	21	-3
67	56	92		67	20	2
68	53	92		68	20	7
69	51	94		69	19	11
70	55	96		70	19	14
71	59	91		71	24	16
72	64	86		72	25	19
73	62	85		73	31	20
74	61	90		74	40	24
75	61	94		75	43	22
76	60	96		76	44	20
77	55	94		77	48	18
[truncated: 2,443 more rows]

## Sheet: Fig.1f
Fig.1f	MDA-MB-231
Trajectory plots								Migration persistence
	si CTRL				si PPP2R1A			time:	0	10	20	30	40	50	60	70	80	90
1	relative X	relative Y		1	relative X	relative Y		si CTRL	1	0.706297	0.512693	0.418705	0.360105	0.326973	0.296253	0.266756	0.255086	0.22602
2	0	0		2	0	0		si CTRL SEM	0	0.0133165	0.0167714	0.0180167	0.018797	0.019487	0.0199934	0.0202198	0.0204853	0.0209415
3	4	8		3	0	0		si PPP2R1A	1	0.531024	0.263773	0.131341	0.077794	0.0541841	0.0403141	0.0491854	0.0517185	0.0517168
4	36	36		4	0	-1		si PPP2R1A SEM	0	0.00906506	0.0107371	0.0112043	0.0112437	0.0113069	0.0112255	0.0112762	0.0112854	0.0113317
5	44	42		5	0	-1
6	46	46		6	0	-1
7	46	44		7	-2	-6
8	46	46		8	-2	-6
9	36	52		9	0	-7
10	20	54		10	1	-7
11	20	54		11	5	-1
12	22	60		12	5	2
13	6	52		13	5	5
14	2	44		14	5	5
15	10	36		15	5	5
16	26	40		16	5	7
17	48	54		17	5	9
18	52	62		18	1	14
19	52	80		19	0	5
20	52	102		20	12	-5
21	52	84		21	14	-8
22	52	70		22	7	-12
23	60	54		23	-1	-1
24	60	54		24	-1	-1
25	66	54		25	-8	-8
26	68	74		26	-8	-15
27	74	98		27	8	-10
28	102	120		28	11	4
29	132	132		29	11	11
30	132	132		30	9	14
31	132	132		31	-3	14
32	126	142		32	-4	13
33	126	164		33	-10	7
34	142	184		34	-13	7
35	148	190		35	-20	0
36	148	190		36	-20	-1
37	142	180		37	-16	-1
38	100	156		38	-15	-1
39	94	152		39	-15	-1
40	120	136		40	-19	-3
41	150	134		41	-20	-4
42	158	132		42	-20	-6
43	140	148		43	-26	-10
44	140	156		44	-29	-13
45	140	164		45	-30	-13
46	154	176		46	-35	-13
47	182	186		47	-37	-15
48	194	186		48	-27	-18
49	194	186		49	-32	-20
50	184	190		50	-38	-22
51	182	194		51	-36	-29
52	180	196		52	-19	-30
53	172	180		53	-10	-16
54	160	172		54	-8	-12
55	154	178		55	-8	-12
56	152	180		56	-1	-7
57	168	186		57	0	-4
58	204	200		58	-11	0
59	224	210		59	-11	0
60	230	236		60	-11	3
61	228	252		61	-13	7
62	228	260		62	-11	10
63	242	262		63	-10	11
64	260	260		64	-10	12
65	282	244		65	-19	16
66	308	260		66	-34	10
67	348	294		67	-36	2
68	368	276		68	-36	1
69	372	266		69	-35	-1
70	366	260		70	-35	-3
71	372	278		71	2	1
72	384	298		72	-14	4
1	0	0		1	0	0
2	12	12		2	8	0
3	20	50		3	9	0
4	38	74		4	4	7
5	50	88		5	3	7
6	60	98		6	2	7
7	76	112		7	-3	-2
8	86	134		8	-12	-6
9	112	174		9	-13	-6
10	152	208		10	-13	-6
11	172	242		11	-14	-11
12	198	290		12	-14	-16
13	206	332		13	-14	-24
14	228	364		14	-14	-24
15	240	382		15	-11	-16
16	268	388		16	-11	-16
17	298	388		17	-20	-15
18	300	388		18	-20	-15
19	300	362		19	-26	-15
20	304	338		20	-32	-18
21	338	334		21	-33	-27
22	340	328		22	-34	-31
23	348	314		23	-34	-31
24	350	306		24	-34	-29
25	338	298		25	-27	-29
26	334	288		26	-27	-29
27	348	276		27	-28	-32
28	352	250		28	-29	-33
29	354	238		29	-30	-38
30	344	214		30	-30	-38
31	334	202		31	-30	-33
32	310	170		32	-30	-32
33	290	118		33	-32	-32
34	292	112		34	-39	-33
35	286	58		35	-45	-38
36	280	26		36	-52	-46
37	228	16		37	-53	-48
38	228	36		38	-60	-44
39	210	60		39	-59	-51
40	188	52		40	-57	-55
41	172	66		41	-60	-55
42	178	90		42	-66	-57
43	164	136		43	-67	-62
44	156	174		44	-72	-71
45	124	202		45	-72	-71
46	118	226		46	-76	-61
47	142	280		47	-74	-47
48	174	326		48	-73	-47
49	198	344		49	-73	-53
50	218	370		50	-78	-54
51	172	360		51	-81	-62
52	236	380		52	-83	-66
53	276	402		53	-87	-66
54	300	434		54	-91	-64
55	326	492		55	-88	-63
56	348	534		56	-83	-66
57	376	556		57	-82	-73
58	412	584		58	-82	-79
59	460	610		59	-82	-84
60	476	640		60	-76	-91
61	492	662		61	-82	-99
62	514	680		62	-82	-103
63	516	682		63	-82	-110
64	526	698		64	-77	-106
65	540	722		65	-71	-100
66	560	754		66	-75	-92
67	570	770		67	-75	-95
68	580	778		68	-72	-111
69	596	788		69	-72	-116
70	648	828		70	-78	-127
71	712	868		71	-77	-138
72	754	904		72	-77	-139
1	0	0		1	0	0
2	-21	7		2	-1	1
3	-44	24		3	-2	1
4	-59	17		4	10	8
5	-109	29		5	24	19
6	-145	45		6	40	22
7	-159	50		7	55	28
8	-173	57		8	76	29
9	-165	43		9	86	42
10	-175	47		10	99	51
11	-175	50		11	114	52
12	-178	51		12	134	62
13	-192	55		13	163	69
14	-195	61		14	177	69
15	-200	63		15	184	76
16	-205	60		16	191	82
17	-205	60		17	194	84
18	-221	57		18	208	100
19	-234	63		19	225	98
20	-252	69		20	232	87
21	-257	70		21	246	77
22	-275	71		22	247	66
23	-284	71		23	220	44
24	-301	65		24	189	34
25	-311	66		25	190	34
26	-322	73		26	205	38
27	-331	75		27	207	41
28	-337	75		28	218	40
29	-348	75		29	225	33
30	-360	77		30	226	32
31	-345	70		31	210	24
32	-345	67		32	194	19
33	-355	65		33	172	30
34	-365	72		34	173	39
35	-366	79		35	176	59
36	-366	94		36	182	70
37	-366	96		37	196	85
38	-376	92		38	211	100
39	-380	80		39	244	125
40	-374	71		40	247	142
41	-372	61		41	258	154
42	-371	53		42	263	165
43	-383	32		43	262	194
44	-389	16		44	310	237
45	-393	4		45	310	235
46	-396	-8		46	304	226
47	-396	-14		47	303	244
48	-396	-22		48	298	251
49	-396	-29		49	298	245
50	-396	-31		50	295	240
51	-392	-30		51	294	243
52	-380	-5		52	299	253
53	-377	4		53	302	264
54	-377	7		54	315	277
55	-376	12		55	311	274
56	-374	13		56	324	278
57	-368	4		57	324	275
58	-362	-2		58	328	282
59	-353	-7		59	334	284
60	-349	-7		60	327	273
61	-330	2		61	332	278
62	-315	2		62	349	285
63	-324	7		63	347	286
64	-341	26		64	347	283
65	-349	30		65	355	284
66	-364	31		66	361	281
67	-360	44		67	358	276
68	-339	46		68	355	263
69	-298	43		69	353	253
70	-248	47		70	353	245
71	-211	83		71	345	206
72	-181	99		72	347	191
1	0	0		1	0	0
2	20	5		2	6	13
3	66	3		3	6	17
4	84	-8		4	5	19
5	76	-5		5	5	22
6	47	-6		6	3	21
7	15	-5		7	5	16
8	-32	-29		8	10	16
9	-28	-79		9	11	16
10	-62	-90		10	13	16
11	-93	-90		11	13	11
12	-112	-77		12	13	10
13	-148	-68		13	13	11
14	-190	-63		14	15	22
15	-255	-62		15	15	27
16	-315	7		16	16	29
17	-336	102		17	16	30
18	-352	174		18	16	33
19	-341	208		19	16	33
20	-328	228		20	16	36
21	-354	256		21	16	39
22	-377	260		22	17	42
23	-433	282		23	19	44
24	-484	326		24	21	45
25	-532	375		25	24	50
26	-560	400		26	26	56
27	-593	416		27	23	54
28	-623	423		28	22	52
29	-652	408		29	24	45
30	-687	396		30	26	47
31	-702	396		31	28	54
32	-623	375		32	30	58
33	-581	334		33	30	58
34	-573	313		34	30	60
35	-580	300		35	18	56
36	-581	289		36	18	52
37	-619	295		37	18	45
38	-675	328		38	19	45
39	-749	348		39	28	48
40	-797	375		40	29	49
41	-835	390		41	30	50
42	-852	411		42	29	39
43	-860	432		43	28	36
44	-870	431		44	27	33
45	-872	430		45	27	32
46	-857	436		46	27	25
47	-832	442		47	25	22
48	-820	427		48	25	22
49	-825	400		49	20	16
50	-626	284		50	19	16
51	-497	181		51	19	20
52	-450	142		52	19	26
53	-396	90		53	25	34
54	-350	69		54	27	36
55	-336	68		55	30	37
56	-324	85		56	33	41
57	-313	97		57	36	46
58	-332	135		58	33	38
59	-323	168		59	33	29
60	-307	181		60	24	20
61	-292	169		61	13	8
62	-253	120		62	10	0
63	-188	109		63	7	-2
64	-158	131		64	3	-4
65	-126	182		65	-1	-4
66	-100	261		66	-9	-3
67	-47	411		67	-12	-1
68	55	544		68	-12	-1
69	80	593		69	-15	5
70	0	648		70	-15	5
71	-57	694		71	-13	6
72	-110	706		72	-13	6
1	0	0		1	0	0
2	0	13		2	-8	0
3	0	26		3	-15	7
4	-10	34		4	-15	9
5	-13	36		5	-21	12
6	-13	36		6	-24	9
7	-13	37		7	-24	9
8	-13	38		8	-24	8
9	-12	43		9	-28	5
10	-4	52		10	-28	5
11	1	65		11	-28	2
12	12	67		12	-28	-1
13	21	73		13	-26	-2
14	37	80		14	-26	-2
15	67	87		15	-26	-3
16	109	111		16	-26	-3
17	138	130		17	-23	-2
18	167	145		18	-23	-3
19	197	157		19	-24	-3
20	219	164		20	-25	0
21	247	167		21	-25	0
22	266	167		22	-25	-4
23	283	167		23	-25	-7
24	289	168		24	-21	-8
25	308	177		25	-21	-8
26	309	183		26	-20	-8
27	313	187		27	-20	-8
28	319	183		28	-20	-8
29	326	183		29	-23	-8
30	330	181		30	-23	-8
31	334	178		31	-23	-8
32	345	180		32	-19	-6
33	347	184		33	-19	-8
34	349	191		34	-19	-10
35	349	194		35	-21	-10
36	346	198		36	-25	-10
37	336	208		37	-30	-13
38	331	223		38	-30	-13
39	313	245		39	-32	-15
40	303	259		40	-32	-14
41	305	265		41	-34	-12
42	291	277		42	-32	-7
43	283	295		43	-41	-13
44	260	316		44	-38	-13
45	241	320		45	-37	-14
46	231	320		46	-38	-7
47	229	322		47	-35	-1
48	237	327		48	-30	-2
49	246	342		49	-31	-5
50	258	362		50	-34	-6
51	269	376		51	-36	-9
52	269	388		52	-32	-8
53	275	397		53	-30	-6
54	293	410		54	-30	-9
55	297	424		55	-30	-9
56	298	435		56	-35	-10
57	277	459		57	-32	-6
58	262	470		58	-31	-1
59	233	484		59	-33	4
60	220	489		60	-33	6
61	210	503		61	-36	7
62	209	509		62	-36	7
63	207	522		63	-36	7
64	200	523		64	-32	12
65	197	542		65	-22	12
66	198	565		66	-22	10
67	210	588		67	-22	8
68	207	623		68	-21	6
69	205	665		69	-20	4
70	201	687		70	-22	2
71	188	692		71	-25	10
72	179	702		72	-25	16
1	0	0		1	0	0
2	1	2		2	0	0
3	-7	-4		3	0	0
4	-7	-9		4	-5	0
5	-5	-15		5	-8	0
6	-2	-18		6	-8	0
7	-2	-22		7	-8	0
8	-2	-22		8	-8	0
9	-12	-7		9	-8	1
10	-10	5		10	-8	9
11	-4	14		11	-6	14
12	-4	14		12	-2	14
13	-3	15		13	0	14
14	-3	25		14	1	14
15	-3	35		15	1	14
16	-22	43		16	1	14
17	-25	47		17	4	11
18	-29	45		18	5	10
19	-40	39		19	7	9
20	-54	18		20	7	7
21	-40	-31		21	6	6
22	-42	-53		22	7	3
23	-55	-79		23	7	3
24	-55	-80		24	7	3
25	-55	-80		25	2	6
26	-68	-67		26	1	11
27	-85	-46		27	1	7
28	-86	-32		28	1	6
29	-83	-38		29	-8	10
30	-60	-68		30	-11	12
31	-32	-89		31	-11	13
32	6	-90		32	-12	16
33	54	-50		33	-13	17
34	53	46		34	-15	17
35	4	82		35	-20	11
36	-29	82		36	-18	7
37	-72	66		37	-15	7
38	-96	67		38	-11	15
39	-123	79		39	-11	19
40	-152	83		40	-11	19
41	-163	95		41	-12	25
42	-178	106		42	-12	25
43	-192	99		43	-16	29
44	-202	77		44	-17	29
45	-200	65		45	-17	34
46	-170	12		46	-17	34
47	-73	-56		47	-20	32
48	13	-74		48	-22	28
49	52	-67		49	-15	29
50	88	-64		50	-14	29
51	101	-75		51	-14	29
52	101	-75		52	-18	32
53	110	-56		53	-18	35
54	115	-23		54	-16	37
55	117	52		55	-10	40
56	110	116		56	-10	32
57	14	143		57	-14	32
58	-69	177		58	-15	32
59	-137	188		59	-21	27
60	-164	191		60	-22	27
61	-180	132		61	-22	25
62	-177	100		62	-18	28
63	-157	49		63	-14	34
64	-89	-78		64	-9	43
65	-57	-131		65	-9	44
66	8	-152		66	-11	45
67	62	-159		67	-15	45
68	88	-142		68	-16	44
69	110	-99		69	-12	41
70	124	-63		70	-13	37
71	115	-28		71	-17	35
72	90	-3		72	-19	35
1	0	0		1	0	0
2	-14	26		2	0	0
3	-23	53		3	0	-1
4	-27	64		4	0	-1
5	-34	61		5	0	0
6	-43	63		6	0	3
7	-47	54		7	0	3
8	-53	56		8	0	5
9	-47	64		9	2	7
10	-39	82		10	6	8
11	-35	122		11	16	2
12	-53	145		12	25	2
13	-50	143		13	25	2
14	-36	149		14	38	0
15	-34	151		15	40	-18
16	-24	150		16	47	-31
17	-24	148		17	50	-38
18	-32	156		18	49	-44
19	-50	167		19	49	-44
20	-51	151		20	38	-44
21	-49	145		21	30	-44
22	-35	136		22	24	-44
23	-25	120		23	7	-44
24	-10	91		24	4	-44
25	-18	99		25	1	-43
26	-2	110		26	-6	-44
27	14	104		27	-20	-56
28	17	54		28	-20	-56
29	23	32		29	-20	-56
30	34	8		30	-13	-63
31	80	-45		31	11	-53
32	133	-97		32	16	-45
33	209	-143		33	22	-30
34	266	-159		34	26	-21
35	291	-159		35	26	-17
36	272	-155		36	26	-10
37	238	-149		37	25	1
38	218	-127		38	25	3
39	213	-120		39	26	13
40	196	-120		40	27	15
41	165	-110		41	28	17
42	147	-86		42	30	17
43	147	-69		43	40	18
44	152	-70		44	43	18
45	81	-40		45	48	18
46	55	6		46	53	22
47	34	66		47	53	22
48	26	94		48	55	24
49	33	140		49	55	28
50	36	175		50	56	31
51	39	146		51	56	41
52	71	149		52	56	44
53	84	156		53	56	52
54	91	158		54	55	57
55	76	165		55	54	59
56	88	150		56	54	59
57	106	129		57	49	61
58	131	96		58	42	62
59	168	52		59	40	63
60	199	35		60	34	67
61	221	-19		61	34	67
62	231	-77		62	33	67
63	233	-108		63	28	69
64	216	-124		64	25	74
65	224	-128		65	24	75
66	233	-127		66	18	80
67	241	-110		67	4	87
68	240	-95		68	-5	83
69	226	-89		69	-14	83
70	225	-89		70	-22	85
71	226	-65		71	-30	89
72	220	-56		72	-34	90
1	0	0		1	0	0
2	-20	-8		2	9	0
3	-53	-19		3	-2	-1
4	-83	-31		4	-12	-17
5	-97	-37		5	-18	-22
6	-97	-43		6	-18	-22
7	-83	-53		7	-25	-22
8	-69	-59		8	-25	-22
9	-83	-71		9	-25	-22
10	-64	-63		10	-11	-14
11	-62	-60		11	-10	-13
12	-62	-60		12	-10	-13
13	-64	-60		13	-10	-16
14	-65	-45		14	-4	-16
15	-76	-60		15	-4	-16
16	-80	-64		16	-4	-16
17	-80	-65		17	-4	-16
18	-72	-64		18	-4	-16
19	-74	-59		19	-4	-16
20	-80	-66		20	-4	-18
21	-91	-68		21	-4	-20
22	-107	-75		22	-9	-27
23	-111	-81		23	-15	-32
24	-108	-87		24	-19	-32
25	-107	-92		25	-20	-37
26	-104	-102		26	-9	-32
27	-92	-103		27	5	-29
28	-101	-94		28	19	-22
29	-115	-78		29	18	-20
30	-115	-53		30	5	-20
31	-112	-41		31	-2	-20
32	-112	-21		32	-2	-20
33	-126	-14		33	11	-13
34	-136	-31		34	12	-11
35	-128	-42		35	16	-13
36	-129	-13		36	19	-13
37	-130	-2		37	21	-10
38	-139	-21		38	25	-9
39	-134	4		39	37	-9
40	-143	7		40	38	-9
41	-144	7		41	38	-15
42	-140	17		42	37	-17
43	-139	-13		43	37	-17
44	-139	-31		44	32	-24
45	-130	-13		45	28	-29
46	-130	10		46	19	-36
47	-130	15		47	7	-32
48	-132	23		48	7	-31
49	-137	37		49	17	-25
50	-137	46		50	19	-24
51	-141	54		51	25	-19
52	-152	67		52	30	-19
53	-162	76		53	36	-19
54	-175	82		54	37	-19
55	-187	89		55	38	-15
56	-206	105		56	38	-14
57	-221	103		57	38	-19
58	-230	114		58	41	-22
59	-232	129		59	41	-22
60	-232	133		60	27	-24
61	-236	146		61	26	-25
62	-230	152		62	27	-29
63	-204	165		63	38	-25
64	-177	177		64	43	-25
65	-170	185		65	50	-21
66	-157	190		66	50	-16
67	-129	209		67	48	-14
68	-102	209		68	49	-12
69	-91	211		69	41	-17
70	-68	219		70	42	-9
71	-61	224		71	39	-9
72	-63	234		72	39	-9
1	0	0		1	0	0
2	10	7		2	1	8
3	23	15		3	3	9
4	32	27		4	3	7
5	33	31		5	3	7
6	33	46		6	3	7
7	39	61		7	3	8
8	50	69		8	3	5
9	51	69		9	3	5
10	54	69		10	3	5
11	62	73		11	3	8
12	65	76		12	3	12
13	67	77		13	3	13
14	68	77		14	24	18
15	71	79		15	23	18
16	72	80		16	20	24
17	73	84		17	20	24
18	93	90		18	35	17
19	109	92		19	32	15
20	126	93		20	28	19
21	142	97		21	21	16
22	163	94		22	20	12
23	166	94		23	20	12
24	169	88		24	20	28
25	172	86		25	20	27
26	161	83		26	20	32
27	147	78		27	26	34
28	145	78		28	29	24
29	135	78		29	30	23
30	130	84		30	31	29
31	119	90		31	21	30
32	105	98		32	24	48
33	103	93		33	27	57
34	93	88		34	36	56
35	95	85		35	37	56
36	86	102		36	35	59
37	66	124		37	34	63
38	28	146		38	38	63
39	24	160		39	45	71
40	34	159		40	18	75
41	47	149		41	24	65
42	50	141		42	35	58
43	38	149		43	19	64
44	38	159		44	4	68
45	62	143		45	31	55
46	65	129		46	12	57
47	87	94		47	28	64
48	100	87		48	7	52
49	120	81		49	16	43
50	156	78		50	18	43
51	225	81		51	3	51
52	278	89		52	5	38
53	269	83		53	7	34
54	251	57		54	2	25
55	248	49		55	9	43
56	250	62		56	12	56
57	257	61		57	12	41
58	262	62		58	15	34
59	266	62		59	5	29
60	266	68		60	5	30
61	262	92		61	9	18
62	249	102		62	11	19
63	235	90		63	16	27
64	226	71		64	16	31
65	223	64		65	15	21
66	223	58		66	15	17
67	223	79		67	21	25
68	217	62		68	15	22
69	217	59		69	15	21
70	215	68		70	11	20
71	212	90		71	17	17
72	209	93		72	17	13
1	0	0		1	0	0
2	0	0		2	-11	-8
3	0	0		3	-11	-5
4	13	-20		4	-15	-1
5	16	-29		5	-17	2
6	19	-39		6	-18	0
7	21	-43		7	-18	-8
8	25	-48		8	-8	-17
9	25	-48		9	-6	-18
10	25	-48		10	-1	-16
11	25	-49		11	0	-9
12	31	-50		12	-4	-2
13	30	-43		13	-6	-1
14	17	-20		14	-8	-8
15	16	-18		15	-8	-9
16	16	-16		16	-9	-10
17	10	-11		17	-9	-8
18	3	-5		18	-17	-4
19	-4	7		19	-16	5
20	-21	27		20	-10	5
21	-29	48		21	-11	-4
22	-35	55		22	-13	-11
23	-48	74		23	-13	-22
24	-59	95		24	-6	-27
25	-70	110		25	-1	-29
26	-81	121		26	-5	-15
27	-112	136		27	-1	-5
28	-121	152		28	-1	0
29	-125	163		29	3	0
30	-132	165		30	5	0
31	-104	146		31	14	-3
32	-90	123		32	8	-14
33	-79	103		33	6	-19
34	-80	100		34	-5	-19
35	-89	108		35	-5	-17
36	-95	114		36	-6	-15
37	-106	129		37	-2	-17
38	-119	141		38	-7	-24
39	-119	141		39	-14	-26
40	-113	150		40	-17	-25
41	-128	158		41	-17	-19
42	-147	169		42	-9	-23
43	-163	200		43	-6	-25
44	-180	226		44	8	-29
45	-197	242		45	8	-29
46	-195	250		46	8	-10
47	-194	258		47	7	-10
48	-205	262		48	7	-10
49	-217	275		49	7	-10
50	-223	281		50	8	-13
51	-225	285		51	11	-18
52	-229	291		52	12	-22
53	-232	290		53	12	-27
54	-221	288		54	13	-17
55	-220	282		55	13	-4
56	-218	272		56	13	-12
57	-215	267		57	9	-18
58	-214	263		58	9	-24
59	-209	253		59	9	-26
60	-207	249		60	9	-29
61	-207	248		61	9	-29
62	-201	255		62	9	-32
63	-199	258		63	9	-32
64	-199	255		64	6	-28
65	-200	249		65	9	-20
66	-199	236		66	8	-33
67	-188	214		67	3	-36
68	-179	207		68	1	-36
69	-178	206		69	1	-29
70	-173	197		70	4	-26
71	-163	179		71	7	-24
72	-143	146		72	8	-23
1	0	0		1	0	0
2	0	0		2	-10	-6
3	0	0		3	-10	-6
4	-7	-6		4	-10	-6
5	-19	-10		5	-11	-7
6	-19	-10		6	-11	-7
7	-18	-10		7	-13	-13
8	-11	-3		8	-14	-14
9	-11	-3		9	-14	-14
10	-11	-2		10	-14	-11
11	-7	7		11	-5	-11
12	-7	7		12	-5	-11
13	-7	3		13	-2	-10
14	-9	-3		14	5	-6
15	-9	-3		15	6	-6
16	-9	-7		16	6	-5
17	-9	-8		17	6	-2
18	-10	-13		18	6	-1
19	-10	-14		19	7	-1
20	-18	-17		20	7	3
21	-20	-18		21	7	3
22	-21	-20		22	7	3
23	-12	-19		23	7	3
24	-11	-18		24	10	7
25	-4	0		25	11	7
26	5	17		26	16	4
27	20	32		27	17	4
28	28	36		28	17	1
29	21	26		29	17	0
30	12	16		30	17	-5
31	16	12		31	17	-5
32	26	18		32	16	-5
33	27	19		33	15	-5
34	32	23		34	15	-3
35	34	24		35	15	1
36	40	24		36	15	3
37	45	12		37	15	4
38	50	7		38	15	4
39	31	32		39	20	8
40	9	38		40	21	9
41	-1	46		41	21	7
42	-22	38		42	22	1
43	-34	17		43	22	-1
44	-35	8		44	23	-1
45	-34	-18		45	25	4
46	-34	-37		46	25	9
47	-30	-55		47	28	9
48	-30	-64		48	28	10
49	-28	-69		49	29	11
50	-29	-42		50	23	13
51	-31	66		51	23	15
52	-21	105		52	17	14
53	-38	98		53	17	14
54	-38	90		54	20	17
55	-17	87		55	24	12
56	-7	84		56	19	12
57	-12	73		57	26	2
58	-21	64		58	29	-2
59	-17	53		59	30	-2
60	-16	37		60	15	1
61	5	26		61	15	-2
62	28	25		62	13	-4
63	31	31		63	10	1
64	-11	-9		64	10	7
65	-43	-73		65	14	-1
66	-57	-97		66	21	-3
67	-60	-146		67	30	1
68	-82	-164		68	31	1
69	-83	-173		69	31	2
70	-90	-176		70	30	7
71	-95	-172		71	28	8
72	-96	-162		72	28	8
1	0	0		1	0	0
2	-5	10		2	1	-1
3	-1	17		3	1	-1
4	-6	22		4	2	-1
5	-5	33		5	4	-1
6	-3	56		6	4	-1
7	2	63		7	4	-1
8	7	73		8	5	0
9	14	77		9	7	2
10	14	77		10	16	5
11	18	80		11	16	5
12	24	80		12	16	5
13	26	82		13	17	9
14	29	86		14	17	9
15	37	87		15	13	7
16	40	87		16	10	7
17	42	86		17	10	8
18	43	86		18	7	12
19	47	90		19	7	12
20	51	94		20	7	12
21	58	95		21	7	12
22	63	92		22	7	12
23	66	85		23	7	13
24	61	85		24	7	15
25	55	85		25	8	15
26	55	90		26	10	16
27	60	96		27	12	18
28	69	101		28	13	19
29	78	108		29	14	20
30	89	116		30	21	23
31	94	124		31	15	23
32	97	129		32	15	23
33	107	142		33	15	23
34	114	146		34	16	21
35	122	150		35	18	20
36	131	157		36	18	20
37	133	159		37	18	18
38	142	166		38	18	18
39	144	168		39	18	18
40	144	168		40	18	19
41	139	164		41	18	20
42	139	163		42	18	25
43	138	163		43	16	29
44	137	161		44	14	30
45	133	158		45	13	31
46	133	157		46	12	31
47	133	152		47	12	28
48	129	149		48	8	26
49	136	151		49	8	28
50	142	161		50	4	31
51	150	166		51	4	28
52	160	169		52	6	27
53	162	170		53	15	28
54	167	174		54	15	28
55	167	175		55	16	28
56	172	180		56	17	35
57	175	179		57	17	35
58	188	179		58	13	36
59	189	179		59	13	37
60	189	179		60	13	37
61	189	179		61	13	40
62	198	178		62	13	40
63	199	177		63	13	40
64	201	176		64	13	40
65	201	176		65	12	39
66	203	180		66	13	38
67	201	182		67	13	38
68	195	177		68	19	37
69	197	179		69	22	34
70	195	191		70	24	33
71	197	187		71	24	33
72	199	189		72	24	34
1	0	0		1	0	0
2	-22	4		2	-11	-3
3	-28	38		3	-11	-3
4	-32	51		4	-11	-3
5	-35	64		5	-11	-7
6	-41	97		6	-10	-9
7	-50	147		7	-10	-8
8	-58	208		8	-17	-8
9	-52	259		9	-17	-8
10	-49	301		10	-20	-5
11	-43	335		11	-20	-5
12	-43	335		12	-17	-10
13	-46	337		13	-11	-11
14	-49	333		14	-9	-13
15	-53	328		15	-10	-15
16	-51	336		16	-10	-17
17	-45	347		17	-10	-17
18	-41	357		18	-10	-18
19	-29	379		19	-12	-19
20	-24	420		20	-13	-23
21	-31	475		21	-15	-22
22	-55	590		22	-15	-21
23	-48	617		23	-4	-20
24	-25	666		24	-2	-20
25	-10	692		25	1	-22
26	-1	712		26	2	-23
27	3	726		27	-4	-23
28	6	741		28	-5	-22
29	9	755		29	-6	-22
30	11	757		30	-5	-19
31	14	762		31	-2	-19
32	12	761		32	0	-19
33	11	766		33	1	-17
34	9	776		34	1	-17
35	7	784		35	1	-18
36	-4	764		36	1	-18
37	-14	791		37	1	-20
38	-8	800		38	-2	-24
39	-5	800		39	-10	-29
40	-5	800		40	-11	-29
41	-5	804		41	-11	-29
42	-4	802		42	-11	-29
43	-13	734		43	-11	-31
44	-4	644		44	-11	-33
45	-13	553		45	-11	-33
46	-42	469		46	-8	-33
47	-44	428		47	-7	-30
48	-48	393		48	-7	-30
49	-52	345		49	-7	-28
50	-47	301		50	-7	-27
51	-55	267		51	-11	-21
52	-62	225		52	-11	-21
53	-68	194		53	-13	-21
54	-71	171		54	-15	-21
55	-74	165		55	-20	-19
56	-58	141		56	-19	-18
57	-57	123		57	-14	-15
58	-57	112		58	-13	-13
59	-57	107		59	-10	-13
60	-57	95		60	-6	-13
61	-52	90		61	-6	-13
62	-51	89		62	-6	-13
63	-44	125		63	-6	-13
64	-39	186		64	-6	-13
65	-44	189		65	-6	-13
66	-45	198		66	-4	-13
67	-45	204		67	-4	-12
68	-45	213		68	-10	-18
69	-35	362		69	-10	-20
70	-26	477		70	-8	-21
71	-40	675		71	-6	-21
72	-35	747		72	-4	-24
1	0	0		1	0	0
2	6	-6		2	0.969	0
3	6	-8		3	0.969	0
4	9	-9		4	3.876	0
5	13	-14		5	3.876	0
6	16	-18		6	4.845	0
7	18	-30		7	5.814	0
8	21	-39		8	7.752	0
9	23	-52		9	7.752	0
10	34	-74		10	7.752	0
11	38	-97		11	9.69	0
12	40	-121		12	9.69	-4.844
13	45	-134		13	9.69	-7.751
14	50	-142		14	9.69	-8.72
15	53	-148		15	9.69	-8.72
16	57	-160		16	8.721	-9.689
17	57	-160		17	8.721	-9.689
18	63	-167		18	8.721	-8.72
19	67	-177		19	8.721	-7.751
20	70	-184		20	8.721	-7.751
21	71	-192		21	8.721	-7.751
22	74	-204		22	8.721	-6.782
23	81	-219		23	8.721	-8.72
24	95	-236		24	7.752	-9.689
25	96	-237		25	3.876	-9.689
26	101	-259		26	3.876	-9.689
27	110	-271		27	2.907	-9.689
28	115	-274		28	2.907	-9.689
29	122	-295		29	2.907	-9.689
30	126	-308		30	2.907	-9.689
31	127	-316		31	2.907	-9.689
32	127	-325		32	2.907	-9.689
33	128	-340		33	2.907	-9.689
34	128	-349		34	3.876	-5.813
35	127	-359		35	2.907	-4.844
36	131	-353		36	-8.721	-4.844
37	131	-353		37	-8.721	-4.844
38	134	-346		38	-13.566	1.938
39	134	-344		39	-13.566	2.907
40	134	-340		40	-13.566	0
41	134	-318		41	-13.566	-1.938
42	132	-300		42	-13.566	-4.844
43	128	-295		43	-12.597	-6.782
44	123	-294		44	-12.597	-8.72
45	121	-287		45	-12.597	-9.689
46	121	-279		46	-12.597	-7.751
47	121	-278		47	-12.597	-6.782
48	121	-272		48	-18.411	4.845
49	121	-266		49	-19.38	7.752
50	121	-265		50	-15.504	9.69
51	119	-261		51	-13.566	9.69
52	119	-261		52	-13.566	9.69
53	108	-270		53	-12.597	9.69
54	103	-290		54	-10.659	9.69
55	103	-297		55	-5.814	7.752
56	114	-261		56	-2.907	6.783
57	119	-251		57	-1.938	1.938
58	123	-239		58	-0.969	-1.938
59	125	-238		59	-0.969	-2.906
60	126	-234		60	-1.938	-2.906
61	126	-224		61	-2.907	-4.844
62	126	-219		62	-2.907	-8.72
63	126	-210		63	-0.969	-11.627
64	120	-203		64	-0.969	-13.565
65	107	-203		65	-0.969	-13.565
66	107	-203		66	-0.969	-14.534
67	102	-197		67	0	-16.472
68	102	-196		68	2.907	-11.627
69	101	-187		69	2.907	-9.689
70	100	-183		70	2.907	-7.751
71	94	-168		71	2.907	-5.813
72	92	-154		72	1.938	-4.844
1	0	0		1	0	0
2	0	0		2	-1	4
3	-6	-5		3	1	11
4	-6	-5		4	0	23
5	-9	-6		5	-1	30
6	-10	-6		6	-1	30
7	-14	-7		7	-4	37
8	-12	-19		8	-8	44
9	-10	-20		9	-11	44
10	-10	-18		10	-29	30
11	-11	-16		11	-29	30
12	-13	-17		12	-29	30
13	-9	-19		13	-35	35
14	4	-18		14	-38	37
15	9	-8		15	-42	37
16	-4	-5		16	-42	37
17	-1	1		17	-30	31
18	-1	6		18	-27	28
19	-5	12		19	-18	23
20	-6	14		20	-2	24
21	-7	16		21	-1	24
22	-7	16		22	9	23
23	-14	14		23	10	23
24	-13	6		24	-3	17
25	9	-15		25	-3	16
26	21	-28		26	1	13
27	18	-32		27	3	17
28	18	-32		28	3	27
29	4	-20		29	-3	38
30	7	-15		30	-3	39
31	10	-10		31	1	35
32	12	7		32	3	30
33	23	-12		33	-9	28
34	24	-21		34	-14	28
35	17	-15		35	-18	31
36	20	-2		36	-21	47
37	18	2		37	-26	55
38	14	10		38	-28	56
39	8	14		39	-35	66
40	6	17		40	-45	67
41	6	21		41	-50	56
42	5	25		42	-50	49
43	5	28		43	-50	46
44	5	28		44	-44	42
45	7	4		45	-25	41
46	-4	16		46	-8	41
47	-4	22		47	7	43
48	-4	32		48	14	39
49	-6	38		49	16	39
50	-12	23		50	20	33
51	-12	23		51	23	29
52	-12	23		52	12	29
53	-12	25		53	11	29
54	-10	29		54	4	29
55	-10	30		55	-7	29
56	-10	34		56	-9	31
57	-11	37		57	-12	40
58	-11	40		58	-17	49
59	-11	44		59	-16	51
60	-11	51		60	-2	55
61	-10	56		61	1	58
62	-7	71		62	11	64
63	-11	77		63	12	60
64	-14	83		64	15	62
65	-25	87		65	-3	67
66	-27	88		66	-12	67
67	-29	94		67	-20	67
68	-33	103		68	-7	64
69	-39	122		69	16	59
70	-52	191		70	31	52
71	-67	224		71	35	44
72	-71	235		72	28	38
1	0	0		1	0	0
2	3	6		2	-11	16
3	4	8		3	-25	17
4	5	9		4	-27	17
5	8	10		5	-37	20
6	8	10		6	-45	22
7	9	10		7	-47	26
8	9	10		8	-54	26
9	9	4		9	-54	26
10	9	4		10	-54	26
11	13	12		11	-59	22
12	3	21		12	-59	22
13	-19	31		13	-59	21
14	-35	37		14	-56	20
15	-31	31		15	-56	20
16	-25	31		16	-56	21
17	-16	31		17	-60	23
18	-14	30		18	-62	25
19	-5	27		19	-67	20
20	-5	27		20	-67	17
21	-3	26		21	-63	17
22	4	27		22	-59	21
23	5	27		23	-59	22
24	12	26		24	-59	26
25	14	25		25	-60	32
26	14	25		26	-60	35
27	16	25		27	-65	36
28	21	25		28	-61	38
29	27	23		29	-67	39
30	29	15		30	-71	33
31	35	18		31	-71	28
32	48	18		32	-68	26
33	57	17		33	-74	24
34	63	18		34	-74	23
35	79	24		35	-82	18
36	95	28		36	-83	19
37	111	38		37	-84	21
38	126	40		38	-84	21
39	145	43		39	-90	21
40	191	40		40	-103	21
41	202	39		41	-107	22
42	223	39		42	-124	17
43	235	40		43	-136	16
44	237	40		44	-145	15
45	218	34		45	-150	15
46	210	26		46	-158	19
47	210	26		47	-170	18
48	220	26		48	-179	18
49	234	32		49	-210	8
50	235	36		50	-232	1
51	231	37		51	-250	-3
52	221	31		52	-277	-3
53	209	28		53	-294	-4
54	208	34		54	-315	-6
55	199	24		55	-335	-7
56	194	15		56	-367	-9
57	202	7		57	-383	-19
58	210	5		58	-386	-19
59	222	11		59	-379	-18
60	223	24		60	-405	-18
61	223	30		61	-420	-20
62	222	37		62	-436	-21
63	208	43		63	-458	-18
64	204	43		64	-444	-33
65	204	43		65	-433	-34
66	201	44		66	-425	-31
67	198	46		67	-420	-26
68	191	43		68	-434	-27
69	186	42		69	-448	-26
70	202	48		70	-453	-24
71	219	55		71	-465	-17
72	213	55		72	-479	-12
1	0	0		1	0	0
2	-16	-2		2	-30	22
3	-13	6		3	-30	18
4	-12	7		4	-30	16
5	-23	8		5	-18	7
6	-33	14		6	-4	0
7	-38	14		7	-4	0
8	-46	16		8	-4	0
9	-48	17		9	-8	9
10	-49	17		10	-20	14
11	-53	18		11	-33	26
12	-58	18		12	-45	27
13	-74	24		13	-56	30
14	-110	30		14	-80	37
15	-112	46		15	-96	47
16	-129	46		16	-116	61
17	-138	51		17	-141	67
18	-165	56		18	-148	69
19	-171	66		19	-157	75
20	-191	72		20	-159	76
21	-197	79		21	-164	80
22	-207	87		22	-170	82
23	-229	94		23	-185	97
24	-253	104		24	-195	107
25	-262	101		25	-215	122
26	-265	99		26	-236	127
27	-269	100		27	-264	132
28	-276	103		28	-277	139
29	-266	108		29	-286	142
30	-264	107		30	-297	148
31	-283	113		31	-312	150
32	-287	113		32	-324	156
33	-288	115		33	-340	162
34	-296	117		34	-351	168
35	-298	117		35	-357	177
36	-300	117		36	-345	175
37	-307	125		37	-344	173
38	-312	124		38	-344	172
39	-342	126		39	-342	169
40	-354	132		40	-353	172
41	-366	138		41	-384	186
42	-391	139		42	-402	197
43	-419	146		43	-418	205
44	-421	148		44	-428	211
45	-433	154		45	-446	218
46	-447	153		46	-460	220
47	-465	153		47	-479	221
48	-476	169		48	-495	221
49	-491	202		49	-538	221
50	-490	225		50	-574	237
51	-493	228		51	-595	245
52	-497	238		52	-614	248
53	-501	246		53	-617	249
54	-501	252		54	-617	253
55	-501	256		55	-625	261
56	-501	263		56	-639	257
57	-503	273		57	-625	251
58	-504	277		58	-634	265
59	-499	286		59	-638	275
60	-501	302		60	-642	281
61	-501	319		61	-643	282
62	-500	347		62	-643	289
63	-508	379		63	-638	305
64	-505	394		64	-639	315
65	-505	404		65	-643	320
66	-508	411		66	-635	321
67	-509	422		67	-634	321
68	-510	436		68	-634	329
69	-509	451		69	-629	325
70	-516	458		70	-629	319
71	-521	466		71	-628	317
72	-527	476		72	-635	317
1	0	0		1	0	0
2	4	4		2	-4	3
3	4	3		3	-5	9
4	3	2		4	-3	-3
5	3	2		5	-1	-7
6	3	2		6	-4	-25
7	4	1		7	-4	-49
8	5	-1		8	-20	-47
9	5	-2		9	-20	-36
10	-4	3		10	-17	-26
11	-5	13		11	-13	-7
12	-3	15		12	-16	5
13	3	17		13	-24	5
14	9	11		14	-37	-2
15	2	5		15	-40	-3
16	2	5		16	-44	2
17	-6	7		17	-48	2
18	-6	8		18	-56	0
19	-6	-1		19	-71	0
20	-4	-4		20	-90	8
21	-2	-7		21	-96	9
22	-2	-7		22	-113	-4
23	-5	3		23	-132	-10
24	-9	11		24	-150	-14
25	-13	17		25	-166	-27
26	-7	28		26	-174	-43
27	-11	28		27	-186	-49
28	-8	31		28	-211	-48
29	-8	34		29	-236	-49
30	-7	37		30	-273	-56
31	-7	39		31	-295	-66
32	-5	39		32	-316	-68
33	10	29		33	-329	-75
34	16	30		34	-336	-85
35	16	20		35	-362	-83
36	16	20		36	-385	-76
37	19	16		37	-402	-74
38	17	12		38	-425	-73
39	18	10		39	-453	-71
40	17	10		40	-477	-72
41	6	12		41	-505	-79
42	5	12		42	-535	-83
43	1	11		43	-547	-87
44	-12	9		44	-566	-99
45	-16	14		45	-579	-103
46	-17	20		46	-594	-105
47	-18	29		47	-616	-107
48	-18	29		48	-621	-112
49	-12	27		49	-616	-112
50	0	19		50	-597	-106
51	3	18		51	-595	-105
52	10	22		52	-593	-110
53	7	30		53	-588	-114
54	3	35		54	-593	-117
55	3	40		55	-600	-117
56	4	42		56	-605	-119
57	10	46		57	-605	-119
58	21	30		58	-617	-119
59	25	24		59	-625	-119
60	25	18		60	-629	-121
61	25	18		61	-635	-125
62	2	12		62	-637	-125
63	-8	11		63	-646	-126
64	-24	11		64	-657	-128
65	-31	16		65	-672	-128
66	-32	20		66	-674	-128
67	-48	9		67	-676	-130
68	-62	15		68	-681	-130
69	-71	7		69	-686	-130
70	-92	11		70	-694	-129
71	-98	9		71	-703	-128
72	-106	1		72	-714	-128
1	0	0		1	0	0
2	2	14		2	16	-4
3	3	26		3	32	-4
4	3	31		4	35	-4
5	5	36		5	35	-4
6	4	37		6	34	2
7	3	43		7	33	5
8	3	48		8	33	8
9	11	56		9	33	8
10	10	57		10	33	10
11	9	62		11	33	11
12	9	68		12	35	15
13	7	70		13	36	16
14	13	91		14	39	14
15	14	105		15	40	13
16	14	105		16	40	13
17	14	105		17	42	15
18	14	114		18	42	16
19	14	116		19	43	21
20	14	124		20	47	19
21	14	126		21	48	16
22	14	130		22	50	14
23	15	131		23	55	12
24	16	137		24	58	14
25	18	141		25	54	21
26	18	141		26	55	23
27	19	154		27	55	17
28	19	155		28	50	7
29	19	163		29	47	6
30	32	186		30	38	6
31	30	207		31	38	6
32	30	229		32	31	11
33	28	262		33	29	16
34	43	280		34	29	19
35	54	301		35	29	22
36	65	326		36	28	23
37	67	334		37	28	27
38	73	343		38	27	28
39	78	355		39	22	28
40	79	387		40	20	21
41	101	446		41	18	16
42	112	477		42	18	16
43	120	489		43	22	11
44	127	534		44	32	11
45	139	568		45	36	11
46	149	603		46	36	10
47	153	626		47	36	11
48	156	656		48	35	17
49	168	676		49	33	21
50	168	680		50	32	25
51	168	682		51	27	24
52	176	704		52	23	20
53	178	709		53	20	16
54	186	721		54	19	15
55	188	721		55	17	11
56	188	719		56	20	0
57	188	725		57	21	-2
58	188	730		58	24	-5
59	209	756		59	21	-8
60	209	772		60	21	-13
61	214	787		61	23	-15
62	209	812		62	15	-15
63	210	833		63	11	-16
64	215	846		64	7	-17
65	219	852		65	6	-17
66	220	854		66	5	-4
67	220	853		67	5	-1
68	217	856		68	16	-14
69	211	853		69	21	-14
70	211	842		70	23	-19
71	206	842		71	24	-19
72	199	836		72	25	-23
1	0	0		1	0	0
2	1	3		2	1	3
3	2	6		3	-11	0
4	15	11		4	-12	5
5	23	25		5	-10	-13
6	27	32		6	-11	-12
7	46	44		7	-8	-1
8	55	49		8	-10	2
9	66	55		9	-10	6
10	80	60		10	-10	2
11	113	68		11	-9	-4
12	160	85		12	-8	-5
13	196	100		13	-14	-2
14	220	102		14	-23	-4
15	233	108		15	-23	-5
16	246	107		16	-18	-5
17	277	107		17	-14	-6
18	294	109		18	-11	-6
19	335	143		19	-19	-5
20	353	151		20	-19	3
21	358	151		21	-20	4
22	371	158		22	-23	-2
23	377	164		23	-20	-3
24	390	176		24	-19	-9
25	390	176		25	-14	-13
26	394	180		26	-11	-15
27	407	187		27	-12	-13
28	406	206		28	-16	-14
29	423	219		29	-14	-17
30	430	224		30	-14	-17
31	440	231		31	-18	-13
32	440	231		32	-21	-13
33	456	240		33	-21	-13
34	464	249		34	-22	-13
35	475	256		35	-22	-13
36	487	267		36	-20	-17
37	494	278		37	-12	-15
38	499	286		38	-8	-17
39	507	291		39	-7	-18
40	514	301		40	-7	-18
41	518	308		41	-6	-12
42	522	319		42	-3	-7
43	522	319		43	-11	-4
44	524	322		44	-11	-4
45	513	311		45	-12	-10
46	493	301		46	-12	-15
47	500	303		47	-11	-20
48	503	307		48	-10	-22
49	504	308		49	-7	-19
50	487	316		50	-6	-20
51	470	319		51	-5	-21
52	471	310		52	-5	-21
53	481	307		53	3	-19
54	487	306		54	3	-17
55	496	309		55	3	-7
56	506	314		56	5	-5
57	517	318		57	5	3
58	526	322		58	5	7
59	535	328		59	5	9
60	539	328		60	2	11
61	543	332		61	0	10
62	540	333		62	0	8
63	528	328		63	0	5
64	524	322		64	4	-3
65	524	321		65	6	-3
66	528	319		66	6	-3
67	534	319		67	4	-11
68	543	324		68	2	-14
69	549	336		69	2	-15
70	567	340		70	-1	-23
71	563	338		71	-1	-25
72	545	332		72	-1	-31
1	0	0		1	0	0
2	2	-2		2	5	5
3	5	-3		3	6	5
4	4	-6		4	5	-6
5	4	-9		5	6	-4
6	2	-5		6	11	10
7	1	2		7	15	11
8	-3	2		8	15	11
9	-8	1		9	15	10
10	-8	1		10	15	10
11	-8	1		11	20	9
12	-6	7		12	21	5
13	-5	10		13	21	5
14	-5	16		14	17	5
15	-7	16		15	13	0
16	-8	16		16	13	-3
17	-13	16		17	13	-3
18	-16	14		18	9	-7
19	-16	14		19	5	-12
20	-22	14		20	2	-14
21	-23	15		21	-3	-24
22	-23	16		22	-3	-24
23	-16	22		23	0	-25
24	-10	26		24	0	-29
25	-10	30		25	0	-30
26	-12	43		26	-6	-35
27	-11	51		27	-9	-37
28	-9	59		28	-14	-40
29	-9	67		29	-17	-46
30	-9	67		30	-20	-52
31	3	77		31	-21	-53
32	9	79		32	-21	-48
33	25	76		33	-25	-42
34	35	65		34	-26	-42
35	50	63		35	-37	-43
36	51	63		36	-38	-52
37	56	63		37	-40	-62
38	56	63		38	-41	-73
39	58	67		39	-41	-84
40	61	67		40	-42	-85
41	71	67		41	-50	-73
42	76	69		42	-52	-72
43	77	70		43	-52	-70
44	82	70		44	-52	-80
45	89	73		45	-54	-76
46	94	76		46	-52	-72
47	109	78		47	-48	-72
48	118	78		48	-40	-73
49	122	81		49	-38	-73
50	136	82		50	-33	-70
51	156	87		51	-32	-70
52	170	87		52	-32	-71
53	188	90		53	-43	-77
54	195	90		54	-41	-83
55	195	88		55	-40	-87
56	198	85		56	-35	-90
57	207	78		57	-34	-91
58	208	69		58	-35	-94
59	208	62		59	-34	-97
60	209	54		60	-33	-101
61	203	46		61	-33	-102
62	196	36		62	-36	-99
63	196	28		63	-37	-84
64	187	20		64	-42	-72
65	187	18		65	-42	-66
66	186	16		66	-48	-70
67	185	15		67	-52	-75
68	185	14		68	-54	-79
69	182	12		69	-56	-84
70	182	10		70	-57	-85
71	184	3		71	-61	-96
72	184	-7		72	-59	-107
1	0	0		1	0	0
2	-1	-1		2	0	0
3	-14	-9		3	-2	-1
4	-21	-7		4	-2	-1
5	-32	3		5	-3	-1
6	-27	5		6	-3	-1
7	-20	8		7	0	-9
8	-17	14		8	0	-12
9	-33	-10		9	0	-12
10	-47	-23		10	0	-12
11	-56	-36		11	-1	-11
12	-66	-42		12	-1	-8
13	-71	-48		13	-1	-4
14	-77	-54		14	0	-1
15	-69	-49		15	-3	0
16	-66	-47		16	3	-2
17	-65	-52		17	4	-2
18	-70	-60		18	1	-10
19	-67	-66		19	3	-9
20	-64	-69		20	-7	-7
21	-60	-80		21	-9	-11
22	-47	-93		22	-9	-14
23	-31	-89		23	-5	-15
24	-29	-91		24	-4	-15
25	-35	-70		25	-1	-15
26	-30	-73		26	2	-17
27	-30	-82		27	2	-17
28	-30	-91		28	-3	-12
29	-29	-94		29	-3	-17
30	-26	-94		30	-8	-24
31	-19	-83		31	-10	-24
32	-18	-76		32	-19	-19
33	-23	-61		33	-20	-18
34	-49	-44		34	-25	-20
35	-56	-17		35	-26	-21
36	-47	-53		36	-31	-15
37	-46	-93		37	-31	-15
38	-43	-101		38	-31	-15
39	-28	-103		39	-25	-15
40	-23	-101		40	-25	-14
41	-26	-114		41	-25	-16
42	-30	-123		42	-25	-18
43	-32	-130		43	-25	-18
44	-33	-131		44	-29	-18
45	-28	-130		45	-30	-17
46	-35	-142		46	-31	-19
47	-48	-163		47	-35	-19
48	-57	-199		48	-40	-19
49	-59	-220		49	-40	-21
50	-49	-226		50	-40	-21
51	-45	-244		51	-40	-22
52	-43	-246		52	-39	-23
53	-47	-241		53	-39	-21
54	-47	-247		54	-39	-23
55	-47	-252		55	-39	-23
56	-59	-211		56	-44	-22
57	-58	-182		57	-44	-21
58	-52	-164		58	-44	-21
59	-49	-194		59	-45	-23
60	-59	-217		60	-45	-26
61	-64	-224		61	-45	-26
62	-69	-222		62	-47	-19
63	-72	-221		63	-51	-23
64	-79	-230		64	-54	-26
65	-73	-246		65	-56	-24
66	-72	-250		66	-57	-23
67	-73	-259		67	-54	-15
68	-74	-265		68	-54	-15
69	-75	-270		69	-54	-15
70	-77	-271		70	-53	-13
71	-79	-278		71	-59	-17
72	-79	-278		72	-59	-21
1	0	0		1	0	0
2	6	36		2	0	0
3	18	67		3	0	0
4	28	91		4	0	0
5	32	103		5	-1	2
6	41	130		6	-1	7
7	48	144		7	-1	7
8	59	163		8	-1	7
9	70	191		9	-1	6
10	86	240		10	-1	6
11	114	303		11	2	4
12	138	337		12	2	4
13	149	353		13	-6	4
14	153	358		14	-19	10
15	156	370		15	-49	16
16	170	402		16	-73	21
17	166	410		17	-84	20
18	164	430		18	-107	31
19	165	442		19	-110	47
20	169	458		20	-121	53
21	166	484		21	-144	58
22	141	518		22	-176	61
23	132	533		23	-198	45
24	117	563		24	-235	19
25	100	569		25	-246	3
26	99	569		26	-244	-1
27	102	581		27	-236	38
28	112	586		28	-219	57
29	127	585		29	-187	72
30	138	551		30	-169	82
31	139	541		31	-157	74
32	147	532		32	-157	69
33	159	524		33	-154	67
34	170	523		34	-143	57
35	200	547		35	-143	57
36	216	562		36	-141	62
37	243	584		37	-148	65
38	256	595		38	-137	70
39	277	601		39	-134	70
40	295	611		40	-144	13
41	309	605		41	-158	-33
42	317	599		42	-169	-60
43	310	579		43	-152	-26
44	320	560		44	-143	-12
45	304	549		45	-131	-13
46	299	525		46	-115	6
47	298	495		47	-100	35
48	296	464		48	-90	60
49	289	440		49	-75	83
50	292	389		50	-67	96
51	290	337		51	-92	54
52	287	306		52	-108	55
53	289	287		53	-117	37
54	289	286		54	-121	37
55	282	293		55	-124	37
56	277	307		56	-133	31
57	272	316		57	-143	36
58	268	327		58	-143	35
59	269	342		59	-137	30
60	271	344		60	-135	8
61	275	356		61	-145	-16
62	277	379		62	-144	-25
63	276	410		63	-144	-30
64	272	433		64	-136	-10
65	267	446		65	-142	-30
66	268	458		66	-147	-50
67	272	469		67	-158	-68
68	252	463		68	-158	-73
69	252	466		69	-152	-43
70	256	478		70	-147	-34
71	234	442		71	-144	-23
72	203	423		72	-140	1
1	0	0		1	0	0
2	3	0		2	0	-4
3	6	-5		3	0	-6
4	6	-5		4	1	-13
5	6	-9		5	0	-12
6	7	-11		6	-3	-8
7	7	-17		7	-3	-9
8	7	-21		8	-2	-12
9	9	-15		9	-2	-15
10	11	-12		10	-2	-17
11	6	-15		11	-3	-18
12	25	-13		12	-4	-18
13	19	-14		13	-6	-13
14	19	-16		14	-11	-9
15	19	-20		15	-11	-9
16	23	-12		16	-14	-8
17	26	-12		17	-14	-8
18	27	-14		18	-14	-13
19	28	-14		19	-14	-13
20	28	-14		20	-14	-14
21	28	-15		21	-14	-15
22	30	-16		22	-14	-15
23	32	-16		23	-13	-18
24	37	-14		24	-12	-19
25	42	-10		25	-9	-20
26	41	-5		26	-11	-23
27	41	-5		27	-11	-23
28	43	-5		28	-11	-23
29	45	-5		29	-10	-23
30	46	-5		30	-9	-24
31	46	-8		31	-2	-18
32	49	-8		32	-7	-18
33	55	-1		33	-1	-13
34	55	-1		34	-1	-13
35	59	0		35	-1	-13
36	65	-2		36	1	-16
37	67	-3		37	2	-17
38	70	-4		38	4	-13
39	73	-6		39	4	-13
40	78	-7		40	5	-13
41	82	-7		41	7	-13
42	85	-5		42	3	-18
43	92	-1		43	2	-19
44	94	-1		44	-3	-22
45	112	4		45	-3	-22
46	148	13		46	-1	-13
47	159	11		47	-5	-8
48	166	7		48	-6	-7
49	198	7		49	-7	-7
50	199	7		50	-7	-6
51	208	7		51	-13	-8
52	211	4		52	-9	-9
53	216	-6		53	-8	-13
54	222	-9		54	-8	-13
55	224	-17		55	-9	-16
56	230	-26		56	-8	-16
57	230	-29		57	-5	-15
58	229	-35		58	-4	-16
59	227	-41		59	-2	-16
60	231	-41		60	-1	-20
61	238	-42		61	-7	-20
62	239	-43		62	-9	-17
63	243	-47		63	-9	-14
64	249	-48		64	-11	-14
65	257	-56		65	-11	-14
66	263	-61		66	-11	-14
67	270	-64		67	-11	-14
68	283	-72		68	-12	-14
69	284	-75		69	-12	-15
70	285	-78		70	-12	-12
71	288	-80		71	-12	-9
72	293	-86		72	-12	-8
1	0	0		1	0	0
2	-2	3		2	0	7
3	-2	3		3	2	12
4	-7	3		4	2	15
5	-10	3		5	2	21
6	-10	3		6	1	21
7	-11	-2		7	1	20
8	-19	-16		8	3	19
9	-25	-46		9	6	18
10	-43	-83		10	9	18
11	-49	-102		11	12	18
12	-71	-102		12	12	18
13	-88	-98		13	12	18
14	-91	-95		14	12	18
15	-96	-100		15	12	17
16	-108	-117		16	12	15
17	-121	-122		17	8	15
18	-140	-136		18	8	15
19	-139	-129		19	8	15
20	-149	-128		20	16	15
21	-159	-132		21	16	12
22	-160	-130		22	15	12
23	-172	-136		23	15	15
24	-183	-134		24	19	18
25	-192	-142		25	20	18
26	-196	-149		26	18	15
27	-211	-154		27	18	15
28	-211	-154		28	15	14
29	-221	-159		29	14	14
30	-226	-162		30	12	15
31	-234	-173		31	12	12
32	-244	-179		32	19	11
33	-252	-188		33	17	7
34	-254	-199		34	17	5
35	-273	-218		35	18	5
36	-279	-243		36	18	6
37	-279	-244		37	20	13
38	-282	-248		38	28	16
39	-287	-248		39	23	14
40	-292	-250		40	23	14
41	-312	-287		41	17	12
42	-335	-313		42	20	13
43	-352	-332		43	14	7
44	-360	-342		44	13	5
45	-360	-342		45	12	1
46	-362	-357		46	11	0
47	-376	-379		47	10	-4
48	-388	-385		48	10	-8
49	-389	-398		49	1	-16
50	-392	-407		50	2	-16
51	-394	-412		51	-2	-10
52	-397	-418		52	-3	-5
53	-399	-425		53	-6	0
54	-402	-436		54	-8	1
55	-402	-436		55	-10	1
56	-405	-439		56	-11	1
57	-406	-444		57	-12	1
58	-410	-452		58	-25	-4
59	-410	-452		59	-19	-8
60	-418	-458		60	-36	-16
61	-418	-458		61	-35	-16
62	-418	-458		62	-33	-8
63	-422	-462		63	-32	-6
64	-423	-463		64	-33	-4
65	-388	-389		65	-33	-4
66	-373	-372		66	-40	-10
67	-364	-369		67	-40	-10
68	-359	-370		68	-40	-10
69	-358	-371		69	-46	-16
70	-354	-367		70	-43	-13
71	-352	-383		71	-42	-7
72	-356	-387		72	-42	-4

## Sheet: Fig.4b
Fig.4b
NHSL1		PPP2R1A
Distance	mean	SD	mean	SD
-7.2474	0.0531132	0.029202	0.0969674	0.0273382
-7.1703	0.0494857	0.0257866	0.0869676	0.0224711
-7.0932	0.0476993	0.0264453	0.0899193	0.029995
-7.0161	0.0512715	0.029777	0.0868851	0.0319471
-6.939	0.052314	0.0367707	0.0810392	0.0225938
-6.8619	0.0430068	0.0270928	0.0860929	0.0243773
-6.7848	0.0553393	0.0518325	0.0801695	0.0243443
-6.7077	0.0361916	0.0170174	0.0856431	0.0354094
-6.6306	0.0469899	0.0264059	0.0794977	0.0235775
-6.5535	0.0405855	0.0256861	0.0839759	0.0305914
-6.4764	0.0451785	0.0284733	0.0735925	0.0161659
-6.3993	0.0410994	0.0259942	0.0728647	0.0228699
-6.3222	0.0425637	0.0162893	0.0828916	0.0222628
-6.2451	0.0396815	0.017152	0.0717223	0.0231357
-6.168	0.0407366	0.0197504	0.0760029	0.0185117
-6.0909	0.0451185	0.0288271	0.0816516	0.0180685
-6.0138	0.0454596	0.0288973	0.0857246	0.0181981
-5.9367	0.0512192	0.0275604	0.0809307	0.0231498
-5.8596	0.0432531	0.0174104	0.0762923	0.0266755
-5.7825	0.0398526	0.0193896	0.0777363	0.0183381
-5.7054	0.0437007	0.0272348	0.0882093	0.0254785
-5.6283	0.0489738	0.0214091	0.0839227	0.0168787
-5.5512	0.0394194	0.0185185	0.0761666	0.0205559
-5.4741	0.0427836	0.0166521	0.0769917	0.0253404
-5.397	0.0432216	0.0134947	0.0838845	0.0206589
-5.3199	0.0349548	0.0192458	0.0755206	0.020061
-5.2428	0.03542	0.0152488	0.0750191	0.0224272
-5.1657	0.0429496	0.0194997	0.0739065	0.0107491
-5.0886	0.0374398	0.0189263	0.0840369	0.0236804
-5.0115	0.0392488	0.0306182	0.0862444	0.025612
-4.9344	0.0484473	0.0141621	0.0794667	0.0235921
-4.8573	0.0415351	0.0216436	0.0839254	0.0207916
-4.7802	0.0410631	0.0206386	0.080967	0.0111409
-4.7031	0.0445834	0.0216514	0.0813999	0.0225319
-4.626	0.0439889	0.0258725	0.0711533	0.0249115
-4.5489	0.0463614	0.0448356	0.0735042	0.022975
-4.4718	0.0406715	0.027385	0.0789651	0.0225096
-4.3947	0.0394895	0.0194286	0.0795992	0.0214526
-4.3176	0.0441984	0.0190446	0.0848189	0.0217209
-4.2405	0.0443898	0.022092	0.0785789	0.0197564
-4.1634	0.0432316	0.0208496	0.085718	0.0276783
-4.0863	0.0515435	0.0315861	0.088147	0.0283909
-4.0092	0.0444348	0.0201237	0.0796879	0.0220804
-3.9321	0.0353649	0.0194526	0.0751238	0.0180579
-3.855	0.0505074	0.0353956	0.0715616	0.0170678
-3.7779	0.0490866	0.0287478	0.0761482	0.0235545
-3.7008	0.0404374	0.021309	0.0778504	0.0143932
-3.6237	0.0480114	0.0160495	0.0745765	0.02145
-3.5466	0.0450917	0.0317634	0.0759622	0.0194093
-3.4695	0.0408551	0.0215085	0.0662208	0.0157549
-3.3924	0.0378731	0.024563	0.075825	0.023691
-3.3153	0.0506156	0.0221496	0.0762623	0.0260944
-3.2382	0.0549311	0.0286089	0.0782751	0.0143076
-3.1611	0.0484911	0.0253057	0.0726128	0.0107377
-3.084	0.0495089	0.0207233	0.0781952	0.00863802
-3.0069	0.0394256	0.0204587	0.0771534	0.0133861
-2.9298	0.0495075	0.0196688	0.0746149	0.0166607
-2.8527	0.0315793	0.0187	0.0736079	0.0183471
-2.7756	0.0396157	0.0177902	0.0764488	0.0213382
-2.6985	0.0466786	0.0228129	0.0730035	0.0187497
-2.6214	0.0353964	0.0177415	0.0736602	0.02519
-2.5443	0.0471659	0.0229818	0.0704294	0.0245429
-2.4672	0.0499998	0.0311531	0.0645695	0.0154673
-2.3901	0.037687	0.0125014	0.0849824	0.0179644
-2.313	0.0474603	0.0210262	0.0699303	0.017378
-2.2359	0.0546029	0.0374512	0.0621371	0.0161108
-2.1588	0.0418367	0.0239914	0.0748764	0.0303941
-2.0817	0.0544151	0.0477141	0.0857078	0.0232925
-2.0046	0.047873	0.024968	0.0856545	0.0240399
-1.9275	0.0471299	0.0221291	0.0772472	0.0275022
-1.8504	0.0544184	0.0157118	0.083995	0.0309246
-1.7733	0.0372816	0.0205592	0.0938115	0.0273648
-1.6962	0.0437298	0.0226628	0.0967941	0.0465778
-1.6191	0.0517519	0.0241944	0.106812	0.0508309
-1.542	0.0535574	0.0241421	0.101199	0.0330959
-1.4649	0.0483942	0.0147995	0.1049	0.0353661
-1.3878	0.0579997	0.0179009	0.11322	0.0567189
-1.3107	0.065218	0.0319337	0.117964	0.0727614
-1.2336	0.0572865	0.0308267	0.122139	0.0760225
-1.1565	0.060865	0.0211515	0.123929	0.0688763
-1.0794	0.0639346	0.0266799	0.137568	0.0738232
-1.0023	0.0745409	0.0430775	0.14968	0.0811213
-0.9252	0.0709722	0.035374	0.147671	0.060591
-0.8481	0.0689583	0.0394116	0.147552	0.056209
-0.771	0.0720528	0.0379578	0.1666	0.0589868
-0.6939	0.0780736	0.0403031	0.176271	0.0534782
-0.6168	0.0840466	0.0406599	0.183145	0.0666524
-0.5397	0.105622	0.0477253	0.203735	0.0474735
-0.4626	0.10687	0.0574923	0.221724	0.0493312
-0.3855	0.143446	0.0455566	0.20115	0.037964
-0.3084	0.152436	0.0944199	0.21907	0.072865
-0.2313	0.141396	0.0554814	0.223831	0.0966552
-0.1542	0.166008	0.0781966	0.211246	0.101794
-0.0771	0.180777	0.0697671	0.201304	0.124905
0	0.201515	0.0406531	0.185512	0.118608
0.0771	0.185023	0.0394523	0.158567	0.074092
0.1542	0.183	0.0601213	0.0982918	0.0380746
0.2313	0.155278	0.09618	0.0574693	0.0371592
0.3084	0.111385	0.0594411	0.0489114	0.02483
0.3855	0.0654224	0.0551922	0.0269724	0.013091
0.4626	0.0357307	0.0399524	0.0239566	0.0162664
0.5397	0.0241113	0.0373206	0.0190543	0.00969121
0.6168	0.0158335	0.0273194	0.0131695	0.00588459
0.6939	0.00786289	0.0114054	0.0137761	0.00704747
0.771	0.00606098	0.00564725	0.0153937	0.0102315
0.8481	0.00331736	0.00499428	0.0166723	0.00862177
0.9252	0.0011953	0.00266306	0.0135998	0.00763416
1.0023	0.0045313	0.00534807	0.014486	0.00588932
1.0794	0.00419799	0.00606892	0.0120238	0.00879259
1.1565	0.00396015	0.00472561	0.0161481	0.00815706
1.2336	0.00339288	0.00649211	0.0206216	0.0120511
1.3107	0.00476136	0.00542987	0.0136637	0.00633975
1.3878	0.00294148	0.00497245	0.0182258	0.00978623
1.4649	0.0055344	0.00597044	0.0135701	0.00683175
1.542	0.00458436	0.00534101	0.0149127	0.00539385
1.6191	0.00273466	0.00366976	0.0175165	0.00604563
1.6962	0.00206445	0.00364758	0.0140727	0.0074178
1.7733	0.00192218	0.00318136	0.0156916	0.00888867
1.8504	0.00100927	0.0016864	0.0168536	0.0113064
1.9275	0.00270143	0.00435103	0.0156448	0.00787332

## Sheet: Fig.4d
Fig.4d
	ARPC1B		PPP2R1A
Distance	mean	SD	mean	SD
-20.865	0.104409	0.0166877	0.244584	0.0421298
-20.8	0.0879575	0.0171046	0.241569	0.0145352
-20.735	0.0833188	0.00644236	0.210189	0.0412729
-20.67	0.0927386	0.00316325	0.231012	0.00167375
-20.605	0.085112	0.0185169	0.256926	0.00104693
-20.54	0.0967858	0.0248062	0.289767	0.0898069
-20.475	0.0957662	0.0186122	0.253922	0.0286735
-20.41	0.0855286	0.0253731	0.262974	0.0742191
-20.345	0.0835204	0.0249537	0.253715	0.0124054
-20.28	0.0738814	0.0441357	0.293185	0.0180945
-20.215	0.0925025	0.0189497	0.279968	0.0382802
-20.15	0.0874839	0.00890535	0.238329	0.0359126
-20.085	0.0790071	0.00720427	0.220032	0.0020619
-20.02	0.0948611	0.0109056	0.240828	0.0250575
-19.955	0.070425	0.0283179	0.22921	0.0261367
-19.89	0.0918225	0.023464	0.222782	0.085998
-19.825	0.0906874	0.0234231	0.234226	0.0191532
-19.76	0.0737963	0.0197961	0.232452	0.0367036
-19.695	0.0772342	0.00929725	0.202217	0.0556832
-19.63	0.0774146	0.0168998	0.237835	0.0484478
-19.565	0.0872464	0.0180674	0.207879	0.0506501
-19.5	0.0786675	0.00930241	0.218277	0.0698519
-19.435	0.0814411	0.0230217	0.229731	0.0672857
-19.37	0.0854081	0.0206715	0.203441	0.0881543
-19.305	0.0704854	0.0167532	0.209675	0.0768479
-19.24	0.0693583	0.0137191	0.195938	0.0758236
-19.175	0.068358	0.0276799	0.19922	0.0531362
-19.11	0.0737402	0.029239	0.188474	0.0524154
-19.045	0.0642256	0.0139531	0.178337	0.0627259
-18.98	0.0685922	0.01732	0.187069	0.0680949
-18.915	0.0618182	0.0198598	0.187797	0.0648532
-18.85	0.0677539	0.024642	0.166404	0.0571098
-18.785	0.0572062	0.0232178	0.1793	0.0714267
-18.72	0.0662358	0.0359417	0.178477	0.0546443
-18.655	0.0610402	0.0290195	0.162095	0.0655199
-18.59	0.0575866	0.0193834	0.154998	0.0721695
-18.525	0.0616997	0.024149	0.153149	0.0757229
-18.46	0.0647472	0.0238997	0.15926	0.0605261
-18.395	0.047319	0.0105926	0.14367	0.0582842
-18.33	0.0475132	0.0123967	0.148493	0.0526029
-18.265	0.0501857	0.0164668	0.157062	0.0500163
-18.2	0.0513589	0.0177204	0.154408	0.0741317
-18.135	0.0569198	0.0279466	0.157495	0.0743946
-18.07	0.0515957	0.0295299	0.152173	0.0682748
-18.005	0.0482942	0.0321725	0.134952	0.0492036
-17.94	0.0490294	0.0200408	0.160394	0.0672976
-17.875	0.0551254	0.0283548	0.157249	0.0697877
-17.81	0.0532663	0.0182599	0.157887	0.0734175
-17.745	0.0561095	0.024743	0.160777	0.068063
-17.68	0.0539477	0.0276077	0.147497	0.0830548
-17.615	0.0573556	0.0274948	0.152367	0.0733213
-17.55	0.0596654	0.0296944	0.157059	0.0779819
-17.485	0.0610124	0.0306213	0.164278	0.0644258
-17.42	0.0542176	0.0116688	0.166548	0.056838
-17.355	0.0583723	0.0232918	0.156331	0.0547049
-17.29	0.0626293	0.0259377	0.170465	0.0574333
-17.225	0.0568919	0.0378945	0.168712	0.0692451
-17.16	0.0526156	0.0171378	0.14837	0.0749441
-17.095	0.0525439	0.0284829	0.159715	0.0783121
-17.03	0.0553846	0.0256491	0.164072	0.0650834
-16.965	0.0540913	0.0234998	0.162975	0.073212
-16.9	0.0529958	0.0310739	0.161321	0.0683525
-16.835	0.0496513	0.0259968	0.151398	0.0611822
-16.77	0.0544434	0.0200087	0.152711	0.0595666
-16.705	0.0434003	0.0213353	0.146907	0.067557
-16.64	0.0503196	0.0352242	0.151469	0.0669215
-16.575	0.0500512	0.0261429	0.161721	0.0677754
-16.51	0.0566168	0.0364651	0.145214	0.0797177
-16.445	0.0498783	0.0209244	0.135949	0.0699616
-16.38	0.0493314	0.0152568	0.151161	0.0689583
-16.315	0.0445084	0.0192811	0.139449	0.0606907
-16.25	0.0476324	0.0237684	0.143687	0.0710041
-16.185	0.0452217	0.0214265	0.149877	0.0784645
-16.12	0.0479533	0.0224613	0.131906	0.0756804
-16.055	0.0457722	0.0227609	0.13643	0.0578272
-15.99	0.0346897	0.0233106	0.150255	0.0658258
-15.925	0.0460427	0.0252931	0.134907	0.0669644
-15.86	0.0363815	0.0210645	0.130627	0.062868
-15.795	0.0311059	0.0160142	0.127084	0.0692503
-15.73	0.0383793	0.0234199	0.118439	0.053114
-15.665	0.0357333	0.0199835	0.118174	0.0456846
-15.6	0.0358172	0.021039	0.117199	0.0470092
-15.535	0.0318167	0.0141207	0.109171	0.0559952
-15.47	0.0320483	0.0100951	0.101361	0.0466943
-15.405	0.0345838	0.0148311	0.107152	0.0398062
-15.34	0.0328776	0.0177505	0.109938	0.0427519
-15.275	0.0331716	0.0151981	0.101289	0.0326932
-15.21	0.0312049	0.0131167	0.0945046	0.0325302
-15.145	0.0324135	0.0119085	0.0859781	0.0280423
-15.08	0.0298419	0.0107142	0.0961645	0.0285046
-15.015	0.0323933	0.0131599	0.0947293	0.0344338
-14.95	0.0289063	0.00999873	0.0993338	0.0276315
-14.885	0.029971	0.0123821	0.0944081	0.024617
-14.82	0.0283698	0.00950045	0.090649	0.0208172
-14.755	0.0267163	0.00802249	0.0912273	0.030504
-14.69	0.0275972	0.0151893	0.0949367	0.0256369
-14.625	0.0285453	0.0134383	0.0817679	0.0233013
-14.56	0.0270253	0.0113211	0.0852497	0.0216835
-14.495	0.0282675	0.0120223	0.0837035	0.0196065
-14.43	0.0310043	0.0155983	0.0850689	0.019105
-14.365	0.0277867	0.0141026	0.0852164	0.0208263
-14.3	0.0282781	0.00969711	0.0899893	0.0159096
-14.235	0.028119	0.0102308	0.0884046	0.0187052
-14.17	0.0258547	0.00872214	0.0854583	0.0218374
-14.105	0.0254141	0.00922854	0.0808708	0.0246429
-14.04	0.0248213	0.00900944	0.0814459	0.0166483
-13.975	0.0263685	0.0131473	0.073649	0.0163135
-13.91	0.0242164	0.00878232	0.0759114	0.0223097
-13.845	0.017171	0.00956092	0.0787686	0.022045
-13.78	0.0219777	0.00789099	0.0865171	0.0211211
-13.715	0.0262113	0.00764163	0.0768496	0.0202269
-13.65	0.0251528	0.0145734	0.0802659	0.0178755
-13.585	0.0244514	0.0101395	0.0787501	0.0211059
-13.52	0.0243566	0.00878785	0.07642	0.0208003
-13.455	0.0252089	0.00838826	0.083002	0.0214798
-13.39	0.0240887	0.0102992	0.0812657	0.0166981
-13.325	0.0188276	0.00963545	0.0750298	0.0180206
-13.26	0.0238517	0.0113844	0.0806971	0.0195441
-13.195	0.0260161	0.00813296	0.0776775	0.0210955
-13.13	0.0295768	0.0146032	0.0818887	0.0221503
-13.065	0.0211738	0.010359	0.0772416	0.0109903
-13	0.0262157	0.0123455	0.0780003	0.0215766
-12.935	0.0233557	0.00730476	0.0829023	0.0198855
-12.87	0.02285	0.00985368	0.07708	0.0198076
-12.805	0.0235714	0.00996343	0.0751779	0.0185091
-12.74	0.0232324	0.00853955	0.0746949	0.0134132
-12.675	0.0268494	0.00827969	0.0774278	0.0133233
-12.61	0.028965	0.00936609	0.0850516	0.021409
-12.545	0.0262337	0.0112693	0.0854735	0.0190653
-12.48	0.0267954	0.0124819	0.0826505	0.0165427
-12.415	0.0211627	0.0104688	0.0777626	0.0214581
-12.35	0.0225555	0.00883318	0.0815168	0.0172162
-12.285	0.023043	0.00833332	0.086455	0.0134904
-12.22	0.0255192	0.00763726	0.0771611	0.00880015
-12.155	0.0229362	0.0106774	0.0816134	0.0205473
-12.09	0.0277638	0.00861501	0.0828583	0.0224725
-12.025	0.0252061	0.00954363	0.0764886	0.0179077
-11.96	0.0244551	0.00943498	0.0789634	0.0193208
-11.895	0.0200909	0.011428	0.0846517	0.0161791
-11.83	0.0210654	0.0115124	0.0694391	0.0181017
-11.765	0.0155298	0.00684653	0.0712117	0.0180613
-11.7	0.0231967	0.0101522	0.0830202	0.0183152
-11.635	0.0229688	0.010524	0.0737942	0.0163468
-11.57	0.0255517	0.00539123	0.0809123	0.0250789
-11.505	0.0231874	0.00793454	0.0744842	0.0186059
-11.44	0.0215438	0.00660487	0.0793154	0.0141986
-11.375	0.0187577	0.00620986	0.0832816	0.0147863
-11.31	0.0187147	0.0062682	0.082364	0.0195218
-11.245	0.0198711	0.0121182	0.0774192	0.0187197
-11.18	0.0203678	0.00717927	0.0820154	0.0124535
-11.115	0.0198451	0.0113663	0.0756284	0.0155088
-11.05	0.0263127	0.0128415	0.0701171	0.0151281
-10.985	0.0217901	0.0061238	0.070214	0.0165052
-10.92	0.0218136	0.00938939	0.0766697	0.0202871
-10.855	0.0214807	0.00988828	0.0705046	0.0134954
-10.79	0.0184521	0.00995657	0.075859	0.0151275
-10.725	0.0194557	0.00910507	0.0829068	0.0203868
-10.66	0.0228134	0.0114862	0.0781586	0.022406
-10.595	0.0204782	0.00854636	0.0739787	0.0196589
-10.53	0.0248897	0.0113172	0.074573	0.0169679
-10.465	0.0234235	0.00783046	0.0811047	0.0154007
-10.4	0.0228549	0.00980531	0.0811296	0.0128393
-10.335	0.0240764	0.00901875	0.0704934	0.0220079
-10.27	0.0252961	0.0123933	0.0679595	0.0166939
-10.205	0.0200524	0.010249	0.0772437	0.0193743
-10.14	0.0192999	0.00921284	0.0750815	0.0141203
-10.075	0.0198052	0.00694957	0.0742093	0.0160131
-10.01	0.0253881	0.0100148	0.0768185	0.0168877
-9.945	0.0232933	0.00754812	0.0760257	0.0228196
-9.88	0.019064	0.00851423	0.082105	0.0213904
-9.815	0.0186879	0.00902574	0.0859047	0.0167247
-9.75	0.0224274	0.00957136	0.0785427	0.0184929
-9.685	0.0193892	0.00906746	0.080001	0.0227871
-9.62	0.0177689	0.00866673	0.0778109	0.0196777
-9.555	0.0185582	0.0105301	0.0696177	0.013863
-9.49	0.0239089	0.0126195	0.079351	0.0188312
-9.425	0.0217457	0.00958152	0.0866165	0.0190639
-9.36	0.0200268	0.0108467	0.0818528	0.0267216
-9.295	0.0246367	0.0106335	0.0779632	0.0229368
-9.23	0.0211378	0.00800828	0.0734055	0.0166553
-9.165	0.0196847	0.00965992	0.0741777	0.0146597
-9.1	0.0198392	0.00912215	0.0743958	0.0164288
-9.035	0.0180059	0.00830517	0.0681242	0.0220516
-8.97	0.0193625	0.00923807	0.0668624	0.0215122
-8.905	0.021032	0.00930958	0.0776152	0.0273518
-8.84	0.0197933	0.00975556	0.0654788	0.0156624
-8.775	0.0185308	0.00858318	0.0693862	0.0188063
-8.71	0.0204527	0.00878579	0.0706528	0.0212367
-8.645	0.0208001	0.00960717	0.0647494	0.0255845
-8.58	0.0193918	0.00852726	0.0657571	0.025559
-8.515	0.0181006	0.00816317	0.0687133	0.0197878
-8.45	0.0187921	0.00971849	0.0727485	0.0213094
-8.385	0.0185288	0.0123024	0.0708509	0.0155263
-8.32	0.0205703	0.0100692	0.0741059	0.0173474
-8.255	0.0167697	0.00840328	0.0728235	0.0158669
-8.19	0.0256713	0.0108065	0.077412	0.0209323
-8.125	0.0205809	0.0111583	0.0774447	0.0262402
-8.06	0.0178586	0.0114308	0.0716901	0.0197256
-7.995	0.0174889	0.00906455	0.0694139	0.0120884
-7.93	0.0186996	0.00742116	0.0718739	0.0260671
-7.865	0.0193778	0.0123874	0.071485	0.0180058
-7.8	0.0230739	0.00668717	0.0731916	0.0174533
-7.735	0.0230388	0.00859237	0.0720117	0.0177471
-7.67	0.0210758	0.00798693	0.0650188	0.0208863
-7.605	0.0233115	0.00962657	0.0694703	0.0187292
-7.54	0.0219122	0.00869668	0.0701483	0.0190129
-7.475	0.0232987	0.0129466	0.0722213	0.0172617
-7.41	0.0235427	0.00947734	0.0722734	0.0229845
-7.345	0.0188928	0.00746478	0.0639005	0.0166299
-7.28	0.0175803	0.00938044	0.0653241	0.0201452
-7.215	0.0199977	0.0115875	0.0679105	0.0190764
-7.15	0.0178335	0.00832248	0.064306	0.0184224
-7.085	0.0187978	0.00547642	0.0652054	0.0184405
-7.02	0.0212419	0.00892493	0.0758463	0.020836
-6.955	0.0263366	0.0135781	0.0655368	0.0179796
-6.89	0.0192286	0.0106057	0.0732179	0.0287966
-6.825	0.0176816	0.00735133	0.0688259	0.0120963
-6.76	0.0166423	0.00868235	0.0654627	0.0172367
-6.695	0.0167024	0.00671073	0.0636848	0.0138525
-6.63	0.0188353	0.011221	0.0668595	0.0116393
-6.565	0.0110009	0.007315	0.0645679	0.0241753
-6.5	0.0159484	0.00780359	0.0776956	0.0198938
-6.435	0.018357	0.0104961	0.0747004	0.0149589
-6.37	0.0173341	0.00828767	0.0709863	0.0179035
-6.305	0.0144923	0.00749009	0.0686449	0.0179742
-6.24	0.0183504	0.00654102	0.0663037	0.0172526
-6.175	0.015242	0.00578863	0.0667845	0.0160149
-6.11	0.018352	0.00809389	0.0651465	0.0176896
-6.045	0.0202012	0.010102	0.0622837	0.016987
-5.98	0.0219145	0.00878068	0.0713861	0.0158607
-5.915	0.0182787	0.00706259	0.0663478	0.0174647
-5.85	0.0179322	0.010555	0.0575027	0.0163539
-5.785	0.0217468	0.0144448	0.0600309	0.0175135
-5.72	0.0193132	0.00939473	0.0625273	0.0144492
-5.655	0.0201109	0.00632203	0.0646366	0.0212375
-5.59	0.0243214	0.00837674	0.069837	0.0194755
-5.525	0.0204768	0.00938814	0.0691806	0.0185817
-5.46	0.0177371	0.00701825	0.0723741	0.0123414
-5.395	0.0270178	0.0117519	0.0687629	0.0204183
-5.33	0.0202539	0.00951145	0.0680995	0.0184229
-5.265	0.0177709	0.00914197	0.0678718	0.0146713
-5.2	0.0174707	0.00743203	0.0579392	0.0142655
-5.135	0.0221901	0.00857236	0.0692049	0.0158468
-5.07	0.0185876	0.00831797	0.0726614	0.0201335
-5.005	0.02284	0.00889564	0.0654856	0.0189513
-4.94	0.0194629	0.0103836	0.0664107	0.013302
-4.875	0.0208299	0.00697428	0.0618827	0.0202825
-4.81	0.0225046	0.00821224	0.067558	0.0181967
-4.745	0.0205663	0.0111875	0.066593	0.015604
-4.68	0.0187378	0.010331	0.0695521	0.0206443
-4.615	0.0187406	0.00990663	0.0618049	0.0229789
-4.55	0.021722	0.00892747	0.0572443	0.0186572
-4.485	0.023054	0.00930036	0.0644171	0.0145157
-4.42	0.0191481	0.0107645	0.0711357	0.0264066
-4.355	0.020063	0.0112514	0.0711504	0.0129315
-4.29	0.0195203	0.00883219	0.0714909	0.0189052
-4.225	0.0247973	0.0127037	0.0683701	0.0160018
-4.16	0.0189515	0.00997468	0.0674767	0.0157821
-4.095	0.0242138	0.00855443	0.0633476	0.0134655
-4.03	0.0241178	0.013713	0.0630112	0.0136853
-3.965	0.0157826	0.00783335	0.0646369	0.0158187
-3.9	0.0197993	0.0110615	0.0662623	0.0226378
-3.835	0.0189361	0.00889047	0.0606121	0.0173546
-3.77	0.0196422	0.00975701	0.0669384	0.0187051
-3.705	0.0228063	0.0126563	0.0672545	0.0218099
-3.64	0.0169516	0.00740847	0.063485	0.0149016
-3.575	0.0212448	0.0103532	0.0697428	0.0218144
-3.51	0.0191017	0.0113428	0.0668216	0.0194672
-3.445	0.0167702	0.0117065	0.0717906	0.0108607
-3.38	0.0200453	0.00922996	0.0702613	0.0192556
-3.315	0.0191073	0.00979748	0.0623362	0.0166602
-3.25	0.0239066	0.00902742	0.0688448	0.0143771
-3.185	0.0253452	0.0131208	0.0732362	0.0161224
-3.12	0.0226527	0.00941017	0.0712154	0.0215879
-3.055	0.0234407	0.0121063	0.0709208	0.0108392
-2.99	0.0244065	0.00845119	0.0710692	0.0175338
-2.925	0.0195756	0.00918365	0.0663151	0.0112911
-2.86	0.0149796	0.00766676	0.0657384	0.0169611
-2.795	0.0217103	0.00815976	0.0668669	0.0206274
-2.73	0.019656	0.00972667	0.0682138	0.0215508
-2.665	0.0244111	0.00985887	0.0613737	0.0185555
-2.6	0.0192822	0.0113058	0.0643651	0.0181847
-2.535	0.0205929	0.00867511	0.0646405	0.0249068
-2.47	0.0226746	0.00788483	0.0681536	0.0266486
-2.405	0.0221904	0.00967468	0.0710664	0.025171
-2.34	0.0256198	0.010036	0.0711422	0.0182112
-2.275	0.0244362	0.0107183	0.0753843	0.0158736
-2.21	0.0208274	0.0122782	0.08407	0.0214094
-2.145	0.0241028	0.0143504	0.085367	0.0261298
-2.08	0.028677	0.0114786	0.0890713	0.0314592
-2.015	0.0240843	0.0122861	0.0908922	0.0298073
-1.95	0.0272427	0.0176629	0.0859865	0.0404374
-1.885	0.0308484	0.0193363	0.100065	0.0601315
-1.82	0.0390957	0.0290255	0.0984905	0.062751
-1.755	0.0421503	0.0277743	0.104459	0.069711
-1.69	0.0394197	0.0215229	0.114579	0.0581113
-1.625	0.0473698	0.0368828	0.116505	0.061187
-1.56	0.0584517	0.0432375	0.138694	0.0807899
-1.495	0.0606363	0.0450338	0.141288	0.0781456
-1.43	0.070574	0.055107	0.146685	0.073074
-1.365	0.0888997	0.0675248	0.170359	0.096068
-1.3	0.0910731	0.0670535	0.177116	0.0892027
-1.235	0.0912679	0.0649936	0.184778	0.0945623
-1.17	0.104367	0.0624615	0.190473	0.0837797
-1.105	0.107891	0.0574055	0.201178	0.0895285
-1.04	0.112708	0.0429176	0.201371	0.0737618
-0.975	0.113367	0.042398	0.216445	0.076768
-0.91	0.115722	0.0481899	0.208209	0.0598422
-0.845	0.130069	0.0492384	0.224851	0.0723623
-0.78	0.13635	0.0401651	0.225448	0.0737684
-0.715	0.138296	0.0478094	0.234156	0.0768101
-0.65	0.147933	0.0497801	0.216166	0.0674712
-0.585	0.15394	0.0427465	0.212952	0.0709781
-0.52	0.157299	0.0446031	0.221942	0.078147
-0.455	0.166049	0.0591078	0.206553	0.0667277
-0.39	0.188003	0.0527843	0.221553	0.0700403
-0.325	0.188788	0.0610516	0.215338	0.0641003
-0.26	0.198438	0.0642818	0.213002	0.0653789
-0.195	0.20911	0.0640865	0.207879	0.0610422
-0.13	0.212196	0.0573247	0.203381	0.061715
-0.065	0.234794	0.0703553	0.204394	0.0456047
0	0.243993	0.0700926	0.196476	0.0580006
0.065	0.240054	0.0612824	0.192708	0.0522096
0.13	0.234397	0.0603862	0.165669	0.0448575
0.195	0.197623	0.0440401	0.150185	0.0240171
0.26	0.17592	0.0453336	0.120863	0.029639
0.325	0.137821	0.0383598	0.0908404	0.0309327
0.39	0.0928363	0.0353144	0.0595425	0.0287895
0.455	0.0483518	0.0299208	0.0430737	0.0267382
0.52	0.0303126	0.0292539	0.0282562	0.0253321
0.585	0.0232276	0.0317025	0.0212441	0.0216455
0.65	0.01629	0.0282409	0.0140332	0.0107137
0.715	0.0111953	0.0212062	0.0139734	0.0143473
0.78	0.00960694	0.016319	0.0111525	0.00805054
0.845	0.00821009	0.0148954	0.00958087	0.0134866
0.91	0.0047038	0.00942345	0.00647502	0.00808457
0.975	0.00607041	0.00675997	0.00771513	0.00581607
1.04	0.00348285	0.003739	0.00639665	0.00566659
1.105	0.00160837	0.00291396	0.00870488	0.00628695
1.17	0.00329615	0.00393629	0.00864075	0.00572806
1.235	0.00226473	0.00295944	0.00574616	0.00406177
1.3	0.0010576	0.00237175	0.00613039	0.00471888
1.365	0.00015876	0.0004242	0.00529009	0.00452344
1.43	0.00157905	0.00288704	0.00584917	0.00384348
1.495	0.00260889	0.00373515	0.0076525	0.00811973
1.56	0.00199933	0.00284603	0.00492103	0.00390554
1.625	0.00148681	0.00217718	0.00537286	0.00247524
1.69	0.00050103	0.0012116	0.00534357	0.00343337
1.755	0.00113364	0.0016376	0.00534987	0.00357485
1.82	0.00223557	0.00298353	0.00433045	0.00373366
1.885	0.00067893	0.00135835	0.00428715	0.00434359
1.95	0.00104021	0.00284952	0.00497784	0.00421711
2.015	0.00137276	0.00221741	0.00484298	0.00397344
2.08	0.00111079	0.00174563	0.00702771	0.00459504
2.145	0.00213672	0.00317414	0.00595909	0.00510396
2.21	0.00127897	0.00184963	0.002524	0.00312138
2.275	0.00084694	0.00152228	0.0056823	0.00439364
2.34	0.00052985	0.00125286	0.0056202	0.00344771
2.405	0.0009186	0.00237501	0.00385978	0.00291956
2.47	0.00116205	0.00242419	0.00661366	0.00466005
2.535	0.00048217	0.00098401	0.00480737	0.00499519

## Sheet: Fig.5b
Fig.5b
Leading edge									Whole bleached area
Distance_(pixels)	leading edge			Fitting equation:	Y=MobileFraction*(1-exp(-Tau*x))				lamellipodium			Fitting equation:	Y=MobileFraction*(1-exp(-Tau*x))
-3.4		0.976136		MobileFractiony	0.85416					1.00531		MobileFractiony	0.79106
-3.2		1.00782		Tau	0.90805					1.01562		Tau	0.96469
-3		1.05963		T1/2=ln(0,5)/-Tau	0.763336					1.0015		T1/2=ln(0,5)/-Tau	0.718518
-2.8		0.970075								0.986948
-2.6		0.982254		R=0,98035						0.971279		R=0,98614
-2.4		0.986336								0.990618
-2.2		1.00084								0.981174
-2		0.971382								0.963464
-1.8		0.979823								0.948927
-1.6		0.969466								0.975667
-1.4
-1.2
-1
-0.8
-0.6
-0.4
-0.2
0	0.0662951								0.0852197
0.2	0.190908								0.168983
0.4	0.327361								0.304103
0.6	0.4063								0.387263
0.8	0.48863								0.441774
1	0.518879								0.494727
1.2	0.539857								0.524291
1.4	0.642927								0.585193
1.6	0.567029								0.58064
1.8	0.660784								0.609097
2	0.669502								0.641777
2.2	0.731237								0.677128
2.4	0.765964								0.688835
2.6	0.740608								0.703042
2.8	0.793789								0.758004
3	0.800735								0.753171
3.2	0.829904								0.787778
3.4	0.831681								0.785495
3.6	0.819603								0.783664
3.8	0.826204								0.817088
4	0.775593								0.772879
4.2	0.802657								0.776147
4.4	0.780605								0.795174
4.6	0.84722								0.832948
4.8	0.807004								0.75527
5	0.826606								0.7752
5.2	0.865071								0.792064
5.4	0.911066								0.819339
5.6	0.88034								0.758507
5.8	0.884768								0.784484
6	0.929394								0.794939
6.2	0.810471								0.734908
6.4	0.888731								0.783893
0			0								0
0.05			0.0379138								0.0372508
0.1			0.0741447								0.0727474
0.15			0.108767								0.106573
0.2			0.141853								0.138805
0.25			0.173471								0.169519
0.3			0.203685								0.198788
0.35			0.232557								0.226677
0.4			0.260149								0.253254
0.45			0.286515								0.278579
0.5			0.311711								0.302712
0.55			0.335789								0.325708
0.6			0.358798								0.347621
0.65			0.380786								0.368503
0.7			0.401798								0.388401
0.75			0.421877								0.407362
0.8			0.441065								0.42543
0.85			0.459401								0.442647
0.9			0.476923								0.459054
0.95			0.493668								0.474688
1			0.509669								0.489586
1.05			0.52496								0.503782
1.1			0.539572								0.51731
1.15			0.553536								0.530201
1.2			0.56688								0.542485
1.25			0.579631								0.55419
1.3			0.591817								0.565344
1.35			0.603461								0.575973
1.4			0.614589								0.586101
1.45			0.625223								0.595753
1.5			0.635385								0.60495
1.55			0.645096								0.613714
1.6			0.654376								0.622065
1.65			0.663244								0.630023
1.7			0.671718								0.637606
1.75			0.679816								0.644832
1.8			0.687555								0.651718
1.85			0.69495								0.65828
1.9			0.702017								0.664532
1.95			0.70877								0.67049
2			0.715223								0.676168
2.05			0.72139								0.681578
2.1			0.727284								0.686734
2.15			0.732915								0.691646
2.2			0.738297								0.696328
2.25			0.74344								0.700789
2.3			0.748354								0.705039
2.35			0.753051								0.70909
2.4			0.757539								0.71295
2.45			0.761828								0.716628
2.5			0.765926								0.720133
2.55			0.769842								0.723473
2.6			0.773585								0.726656
2.65			0.777161								0.729689
2.7			0.780579								0.732578
2.75			0.783845								0.735332
2.8			0.786966								0.737957
2.85			0.789949								0.740457
2.9			0.792799								0.74284
2.95			0.795523								0.745111
3			0.798125								0.747274
3.05			0.800613								0.749336
3.1			0.802989								0.751301
3.15			0.805261								0.753173
3.2			0.807431								0.754957
3.25			0.809505								0.756657
3.3			0.811488								0.758277
3.35			0.813382								0.759821
3.4			0.815192								0.761292
3.45			0.816921								0.762694
3.5			0.818574								0.76403
3.55			0.820154								0.765303
3.6			0.821663								0.766515
3.65			0.823106								0.767671
3.7			0.824484								0.768773
3.75			0.825801								0.769822
3.8			0.82706								0.770822
3.85			0.828263								0.771775
3.9			0.829413								0.772683
3.95			0.830511								0.773549
4			0.831561								0.774373
4.05			0.832564								0.775159
4.1			0.833522								0.775908
4.15			0.834438								0.776621
4.2			0.835314								0.777301
4.25			0.83615								0.777949
4.3			0.83695								0.778567
4.35			0.837714								0.779155
4.4			0.838444								0.779715
4.45			0.839141								0.78025
4.5			0.839808								0.780759
4.55			0.840445								0.781244
4.6			0.841054								0.781706
4.65			0.841636								0.782147
4.7			0.842191								0.782566
4.75			0.842723								0.782966
4.8			0.84323								0.783347
4.85			0.843715								0.783711
4.9			0.844179								0.784057
4.95			0.844622								0.784386
5			0.845045								0.784701
5.05			0.84545								0.785
5.1			0.845837								0.785285
5.15			0.846206								0.785557
5.2			0.846559								0.785817
5.25			0.846897								0.786063
5.3			0.847219								0.786299
5.35			0.847527								0.786523
5.4			0.847821								0.786737
5.45			0.848103								0.78694
5.5			0.848372								0.787134
5.55			0.848629								0.787319
5.6			0.848874								0.787495
5.65			0.849109								0.787663
5.7			0.849333								0.787823
5.75			0.849547								0.787975
5.8			0.849752								0.788121
5.85			0.849948								0.788259
5.9			0.850135								0.788391
5.95			0.850313								0.788517
6			0.850484								0.788636
6.05			0.850647								0.788751
6.1			0.850803								0.788859
6.15			0.850952								0.788963
6.2			0.851095								0.789062
6.25			0.851231								0.789156
6.3			0.851361								0.789245
6.35			0.851485								0.789331
6.4			0.851604								0.789412
6.45			0.851717								0.78949
6.5			0.851826								0.789564
6.55			0.851929								0.789634
6.6			0.852028								0.789701
6.65			0.852123								0.789765
6.7			0.852213								0.789826
6.75			0.8523								0.789884
6.8			0.852382								0.78994
6.85			0.852461								0.789993
6.9			0.852537								0.790043
6.95			0.852609								0.790091
7			0.852677								0.790136

## Sheet: Fig.5c
Fig.5c
t1/2		immobile fraction
0.947868		0.09614
0.263614		0.29584
0.585824		0.26027
0.785979		0.13739
0.998426		0.55796
1.00021		0.13463
1.48722		0.09891
0.612754		0.41872
1.27972		0.47295
0.640617		0.19079
0.580039		0.01664
1.14413		0.20203
1.31208		0.10042
0.898942		0.04204
0.551517		0.09235
0.668674		0.24677

## Sheet: Fig.5e
Fig.5e
Time (s)	NHSL1	PPPR1A	Fit NHSL1	fit PPPR1A		Tau	T1/2	mobile fraction		Equato for fit
-6.802	1.02788					0.12586	5.50729	0.40096		y=MobileFraction*(1-exp(-Tau*x)
-5.703	0.97212					0.57678	1.20175	0.80754		T1/2 = ln(05)/-Tau
0.4	0.060262
1.544	0.139016
2.705	0.153065
3.791	0.163715
4.901	0.220275
6.089	0.217038
7.168	0.208739
8.258	0.255958
9.371	0.270387
10.67	0.275414
11.758	0.319871
12.893	0.319638
14.036	0.268415
15.203	0.354642
16.256	0.348529
17.327	0.343287
18.438	0.366548
19.517	0.334265
20.66	0.36734
21.829	0.376766
22.985	0.368381
24.085	0.396963
25.225	0.365446
26.35	0.386684
27.647	0.409205
28.766	0.459506
29.957	0.389413
31.145	0.345344
32.196	0.43702
-6.374		1.01539
-5.265		0.984606
0.836		0.345135
1.972		0.538638
3.133		0.647167
4.212		0.755419
5.328		0.760508
6.52		0.851693
7.604		0.716352
8.688		0.757796
9.807		0.766881
11.096		0.760785
12.187		0.794319
13.323		0.802843
14.463		0.787635
15.639		0.875521
16.691		0.885852
17.761		0.92233
18.867		0.886556
19.944		0.773642
21.087		0.755058
22.255		0.90815
23.428		0.829357
24.518		0.898122
25.66		0.877245
26.785		0.812148
27.877		0.854269
29.192		0.784245
30.386		0.731998
31.572		0.68278
32.632		0.633407
0			0	0
0.05			0.00251532	0.022956
0.1			0.00501486	0.0452595
0.15			0.00749872	0.0669289
0.2			0.00996699	0.0879824
0.25			0.0124198	0.108437
0.3			0.0148572	0.128311
0.35			0.0172793	0.147619
0.4			0.0196862	0.166379
0.45			0.0220781	0.184605
0.5			0.0244549	0.202314
0.55			0.0268168	0.219518
0.6			0.0291639	0.236234
0.65			0.0314962	0.252475
0.7			0.033814	0.268254
0.75			0.0361172	0.283584
0.8			0.0384059	0.298479
0.85			0.0406803	0.31295
0.9			0.0429404	0.32701
0.95			0.0451864	0.34067
1			0.0474182	0.353941
1.05			0.0496361	0.366836
1.1			0.05184	0.379364
1.15			0.0540301	0.391536
1.2			0.0562065	0.403362
1.25			0.0583692	0.414851
1.3			0.0605184	0.426014
1.35			0.062654	0.43686
1.4			0.0647763	0.447397
1.45			0.0668853	0.457635
1.5			0.068981	0.467582
1.55			0.0710636	0.477246
1.6			0.0731331	0.486635
1.65			0.0751897	0.495758
1.7			0.0772333	0.504621
1.75			0.0792641	0.513232
1.8			0.0812822	0.521598
1.85			0.0832876	0.529727
1.9			0.0852804	0.537624
1.95			0.0872608	0.545297
2			0.0892287	0.552752
2.05			0.0911842	0.559995
2.1			0.0931275	0.567032
2.15			0.0950586	0.573869
2.2			0.0969776	0.580511
2.25			0.0988846	0.586965
2.3			0.10078	0.593235
2.35			0.102663	0.599327
2.4			0.104534	0.605246
2.45			0.106394	0.610997
2.5			0.108241	0.616584
2.55			0.110078	0.622012
2.6			0.111902	0.627286
2.65			0.113716	0.632411
2.7			0.115518	0.637389
2.75			0.117308	0.642226
2.8			0.119088	0.646925
2.85			0.120856	0.651491
2.9			0.122613	0.655927
2.95			0.124359	0.660237
3			0.126095	0.664424
3.05			0.127819	0.668493
3.1			0.129532	0.672445
3.15			0.131235	0.676286
3.2			0.132927	0.680017
3.25			0.134609	0.683642
3.3			0.136279	0.687164
3.35			0.13794	0.690586
3.4			0.13959	0.693911
3.45			0.141229	0.697141
3.5			0.142859	0.700279
3.55			0.144478	0.703328
3.6			0.146087	0.706291
3.65			0.147686	0.709169
3.7			0.149275	0.711965
3.75			0.150854	0.714682
3.8			0.152423	0.717322
3.85			0.153982	0.719887
3.9			0.155531	0.722378
3.95			0.157071	0.724799
4			0.158601	0.727151
4.05			0.160121	0.729437
4.1			0.161632	0.731657
4.15			0.163133	0.733814
4.2			0.164625	0.73591
4.25			0.166108	0.737946
4.3			0.167581	0.739924
4.35			0.169045	0.741847
4.4			0.1705	0.743714
4.45			0.171946	0.745528
4.5			0.173382	0.747291
4.55			0.17481	0.749004
4.6			0.176229	0.750668
4.65			0.177638	0.752285
4.7			0.179039	0.753855
4.75			0.180432	0.755381
4.8			0.181815	0.756864
4.85			0.18319	0.758305
4.9			0.184556	0.759704
4.95			0.185913	0.761064
5			0.187262	0.762385
5.05			0.188603	0.763669
5.1			0.189935	0.764916
5.15			0.191259	0.766128
5.2			0.192575	0.767305
5.25			0.193882	0.768449
5.3			0.195181	0.76956
5.35			0.196472	0.77064
5.4			0.197755	0.771689
5.45			0.199029	0.772708
5.5			0.200296	0.773698
5.55			0.201555	0.77466
5.6			0.202806	0.775595
5.65			0.204049	0.776503
5.7			0.205284	0.777385
5.75			0.206512	0.778242
5.8			0.207731	0.779075
5.85			0.208944	0.779884
5.9			0.210148	0.780671
5.95			0.211345	0.781434
6			0.212535	0.782176
6.05			0.213717	0.782897
6.1			0.214891	0.783598
6.15			0.216059	0.784279
6.2			0.217219	0.78494
6.25			0.218371	0.785582
6.3			0.219517	0.786207
6.35			0.220655	0.786813
6.4			0.221786	0.787402
6.45			0.22291	0.787975
6.5			0.224027	0.788531
6.55			0.225137	0.789071
6.6			0.22624	0.789596
6.65			0.227336	0.790106
6.7			0.228425	0.790602
6.75			0.229507	0.791083
6.8			0.230583	0.791551
6.85			0.231652	0.792006
6.9			0.232714	0.792447
6.95			0.233769	0.792876
7			0.234818	0.793293
7.05			0.23586	0.793698
7.1			0.236896	0.794092
7.15			0.237925	0.794474
7.2			0.238948	0.794845
7.25			0.239964	0.795206
7.3			0.240974	0.795557
7.35			0.241978	0.795898
7.4			0.242975	0.796228
7.45			0.243966	0.79655
7.5			0.244951	0.796862
7.55			0.24593	0.797166
7.6			0.246903	0.797461
7.65			0.247869	0.797747
7.7			0.248829	0.798026
7.75			0.249784	0.798296
7.8			0.250732	0.798559
7.85			0.251674	0.798814
7.9			0.252611	0.799062
7.95			0.253542	0.799303
8			0.254466	0.799538
8.05			0.255385	0.799765
8.1			0.256299	0.799986
8.15			0.257206	0.800201
8.2			0.258108	0.800409
8.25			0.259004	0.800612
8.3			0.259895	0.800809
8.35			0.26078	0.801
8.4			0.261659	0.801186
8.45			0.262533	0.801367
8.5			0.263401	0.801542
8.55			0.264264	0.801713
8.6			0.265122	0.801879
8.65			0.265974	0.802039
8.7			0.266821	0.802196
8.75			0.267662	0.802348
8.8			0.268498	0.802495
8.85			0.269329	0.802639
8.9			0.270155	0.802778
8.95			0.270976	0.802913
9			0.271791	0.803045
9.05			0.272601	0.803173
9.1			0.273407	0.803297
9.15			0.274207	0.803418
9.2			0.275002	0.803535
9.25			0.275792	0.803649
9.3			0.276577	0.803759
9.35			0.277358	0.803867
9.4			0.278133	0.803971
9.45			0.278903	0.804073
9.5			0.279669	0.804171
9.55			0.28043	0.804267
9.6			0.281186	0.80436
9.65			0.281937	0.80445
9.7			0.282684	0.804538
9.75			0.283426	0.804623
9.8			0.284163	0.804706
9.85			0.284896	0.804787
9.9			0.285624	0.804865
9.95			0.286348	0.804941
10			0.287067	0.805015
10.05			0.287781	0.805087
10.1			0.288491	0.805157
10.15			0.289197	0.805224
10.2			0.289898	0.80529
10.25			0.290595	0.805354
10.3			0.291287	0.805416
10.35			0.291975	0.805477
10.4			0.292659	0.805535
10.45			0.293338	0.805592
10.5			0.294013	0.805648
10.55			0.294684	0.805701
10.6			0.295351	0.805754
10.65			0.296013	0.805805
10.7			0.296672	0.805854
10.75			0.297326	0.805902
10.8			0.297976	0.805948
10.85			0.298622	0.805994
10.9			0.299264	0.806038
10.95			0.299902	0.80608
11			0.300536	0.806122
11.05			0.301166	0.806162
11.1			0.301792	0.806201
11.15			0.302414	0.806239
11.2			0.303032	0.806276
11.25			0.303647	0.806312
11.3			0.304257	0.806347
11.35			0.304864	0.806381
11.4			0.305467	0.806414
11.45			0.306066	0.806446
11.5			0.306661	0.806477
11.55			0.307252	0.806507
11.6			0.30784	0.806537
11.65			0.308424	0.806565
11.7			0.309005	0.806593
11.75			0.309582	0.80662
11.8			0.310155	0.806646
11.85			0.310725	0.806671
11.9			0.311291	0.806696
11.95			0.311853	0.80672
12			0.312412	0.806743
12.05			0.312968	0.806766
12.1			0.31352	0.806788
12.15			0.314068	0.806809
12.2			0.314613	0.80683
12.25			0.315155	0.80685
12.3			0.315693	0.80687
12.35			0.316228	0.806889
12.4			0.31676	0.806908
12.45			0.317288	0.806925
12.5			0.317813	0.806943
12.55			0.318334	0.80696
12.6			0.318853	0.806976
12.65			0.319368	0.806992
12.7			0.31988	0.807008
12.75			0.320388	0.807023
12.8			0.320894	0.807038
12.85			0.321396	0.807052
12.9			0.321895	0.807066
12.95			0.322391	0.807079
13			0.322884	0.807093
13.05			0.323374	0.807105
13.1			0.323861	0.807118
13.15			0.324344	0.80713
13.2			0.324825	0.807141
13.25			0.325302	0.807153
13.3			0.325777	0.807164
13.35			0.326249	0.807174
13.4			0.326717	0.807185
13.45			0.327183	0.807195
13.5			0.327646	0.807205
13.55			0.328106	0.807214
13.6			0.328563	0.807223
13.65			0.329017	0.807232
13.7			0.329468	0.807241
13.75			0.329917	0.80725
13.8			0.330363	0.807258
13.85			0.330805	0.807266
13.9			0.331246	0.807274
13.95			0.331683	0.807281
14			0.332117	0.807289
14.05			0.332549	0.807296
14.1			0.332978	0.807303
14.15			0.333405	0.807309
14.2			0.333829	0.807316
14.25			0.33425	0.807322
14.3			0.334668	0.807329
14.35			0.335084	0.807335
14.4			0.335497	0.80734
14.45			0.335908	0.807346
14.5			0.336316	0.807352
14.55			0.336722	0.807357
14.6			0.337125	0.807362
14.65			0.337525	0.807367
14.7			0.337923	0.807372
14.75			0.338319	0.807377
14.8			0.338712	0.807382
14.85			0.339102	0.807386
14.9			0.33949	0.80739
14.95			0.339876	0.807395
15			0.340259	0.807399
15.05			0.34064	0.807403
15.1			0.341018	0.807407
15.15			0.341394	0.807411
15.2			0.341768	0.807414
15.25			0.342139	0.807418
15.3			0.342508	0.807421
15.35			0.342875	0.807425
15.4			0.343239	0.807428
15.45			0.343601	0.807431
15.5			0.343961	0.807434
15.55			0.344319	0.807437
15.6			0.344674	0.80744
15.65			0.345027	0.807443
15.7			0.345378	0.807446
15.75			0.345727	0.807448
15.8			0.346073	0.807451
15.85			0.346417	0.807454
15.9			0.34676	0.807456
15.95			0.3471	0.807458
16			0.347438	0.807461
16.05			0.347773	0.807463
16.1			0.348107	0.807465
16.15			0.348438	0.807467
16.2			0.348768	0.807469
16.25			0.349095	0.807471
16.3			0.349421	0.807473
16.35			0.349744	0.807475
16.4			0.350065	0.807477
16.45			0.350385	0.807479
16.5			0.350702	0.807481
16.55			0.351017	0.807482
16.6			0.35133	0.807484
16.65			0.351642	0.807485
16.7			0.351951	0.807487
16.75			0.352259	0.807489
16.8			0.352564	0.80749
16.85			0.352868	0.807491
16.9			0.353169	0.807493
16.95			0.353469	0.807494
17			0.353767	0.807495
17.05			0.354063	0.807497
17.1			0.354357	0.807498
17.15			0.35465	0.807499
17.2			0.35494	0.8075
17.25			0.355229	0.807501
17.3			0.355516	0.807503
17.35			0.355801	0.807504
17.4			0.356084	0.807505
17.45			0.356366	0.807506
17.5			0.356646	0.807507
17.55			0.356924	0.807508
17.6			0.3572	0.807508
17.65			0.357474	0.807509
17.7			0.357747	0.80751
17.75			0.358018	0.807511
17.8			0.358288	0.807512
17.85			0.358555	0.807513
17.9			0.358821	0.807513
17.95			0.359086	0.807514
18			0.359348	0.807515
18.05			0.359609	0.807516
18.1			0.359869	0.807516
18.15			0.360127	0.807517
18.2			0.360383	0.807518
18.25			0.360637	0.807518
18.3			0.36089	0.807519
18.35			0.361142	0.80752
18.4			0.361391	0.80752
18.45			0.36164	0.807521
18.5			0.361886	0.807521
18.55			0.362131	0.807522
18.6			0.362375	0.807522
18.65			0.362617	0.807523
18.7			0.362858	0.807523
18.75			0.363097	0.807524
18.8			0.363334	0.807524
18.85			0.36357	0.807525
18.9			0.363805	0.807525
18.95			0.364038	0.807526
19			0.364269	0.807526
19.05			0.3645	0.807526
19.1			0.364728	0.807527
19.15			0.364956	0.807527
19.2			0.365181	0.807527
19.25			0.365406	0.807528
19.3			0.365629	0.807528
19.35			0.365851	0.807529
19.4			0.366071	0.807529
19.45			0.36629	0.807529
19.5			0.366507	0.807529
19.55			0.366723	0.80753
19.6			0.366938	0.80753
19.65			0.367151	0.80753
19.7			0.367364	0.807531
19.75			0.367574	0.807531
19.8			0.367784	0.807531
19.85			0.367992	0.807531
19.9			0.368199	0.807532
19.95			0.368404	0.807532
20			0.368608	0.807532
20.05			0.368811	0.807532
20.1			0.369013	0.807533
20.15			0.369213	0.807533
20.2			0.369413	0.807533
20.25			0.369611	0.807533
20.3			0.369807	0.807533
20.35			0.370003	0.807534
20.4			0.370197	0.807534
20.45			0.37039	0.807534
20.5			0.370582	0.807534
20.55			0.370772	0.807534
20.6			0.370962	0.807534
20.65			0.37115	0.807535
20.7			0.371337	0.807535
20.75			0.371523	0.807535
20.8			0.371707	0.807535
20.85			0.371891	0.807535
20.9			0.372073	0.807535
20.95			0.372254	0.807535
21			0.372434	0.807536
21.05			0.372613	0.807536
21.1			0.372791	0.807536
21.15			0.372968	0.807536
21.2			0.373143	0.807536
21.25			0.373318	0.807536
21.3			0.373491	0.807536
21.35			0.373664	0.807536
21.4			0.373835	0.807536
21.45			0.374005	0.807537
21.5			0.374174	0.807537
21.55			0.374342	0.807537
21.6			0.374509	0.807537
21.65			0.374675	0.807537
21.7			0.37484	0.807537
21.75			0.375004	0.807537
21.8			0.375167	0.807537
21.85			0.375329	0.807537
21.9			0.375489	0.807537
21.95			0.375649	0.807537
22			0.375808	0.807538
22.05			0.375966	0.807538
22.1			0.376122	0.807538
22.15			0.376278	0.807538
22.2			0.376433	0.807538
22.25			0.376587	0.807538
22.3			0.37674	0.807538
22.35			0.376892	0.807538
22.4			0.377043	0.807538
22.45			0.377193	0.807538
22.5			0.377342	0.807538
22.55			0.37749	0.807538
22.6			0.377637	0.807538
22.65			0.377784	0.807538
22.7			0.377929	0.807538
22.75			0.378074	0.807538
22.8			0.378217	0.807538
22.85			0.37836	0.807538
22.9			0.378502	0.807539
22.95			0.378642	0.807539
23			0.378782	0.807539
23.05			0.378922	0.807539
23.1			0.37906	0.807539
23.15			0.379197	0.807539
23.2			0.379334	0.807539
23.25			0.379469	0.807539
23.3			0.379604	0.807539
23.35			0.379738	0.807539
23.4			0.379871	0.807539
23.45			0.380004	0.807539
23.5			0.380135	0.807539
23.55			0.380266	0.807539
23.6			0.380396	0.807539
23.65			0.380525	0.807539
23.7			0.380653	0.807539
23.75			0.38078	0.807539
23.8			0.380907	0.807539
23.85			0.381033	0.807539
23.9			0.381158	0.807539
23.95			0.381282	0.807539
24			0.381405	0.807539
24.05			0.381528	0.807539
24.1			0.38165	0.807539
24.15			0.381771	0.807539
24.2			0.381891	0.807539
24.25			0.382011	0.807539
24.3			0.38213	0.807539
24.35			0.382248	0.807539
24.4			0.382365	0.807539
24.45			0.382482	0.807539
24.5			0.382598	0.807539
24.55			0.382713	0.807539
24.6			0.382828	0.807539
24.65			0.382941	0.807539
24.7			0.383054	0.807539
24.75			0.383167	0.807539
24.8			0.383278	0.80754
24.85			0.383389	0.80754
24.9			0.383499	0.80754
24.95			0.383609	0.80754
25			0.383718	0.80754
25.05			0.383826	0.80754
25.1			0.383933	0.80754
25.15			0.38404	0.80754
25.2			0.384146	0.80754
25.25			0.384252	0.80754
25.3			0.384357	0.80754
25.35			0.384461	0.80754
25.4			0.384564	0.80754
25.45			0.384667	0.80754
25.5			0.384769	0.80754
25.55			0.384871	0.80754
25.6			0.384972	0.80754
25.65			0.385072	0.80754
25.7			0.385172	0.80754
25.75			0.385271	0.80754
25.8			0.385369	0.80754
25.85			0.385467	0.80754
25.9			0.385564	0.80754
25.95			0.385661	0.80754
26			0.385757	0.80754
26.05			0.385852	0.80754
26.1			0.385947	0.80754
26.15			0.386041	0.80754
26.2			0.386135	0.80754
26.25			0.386228	0.80754
26.3			0.38632	0.80754
26.35			0.386412	0.80754
26.4			0.386503	0.80754
26.45			0.386594	0.80754
26.5			0.386684	0.80754
26.55			0.386774	0.80754
26.6			0.386863	0.80754
26.65			0.386951	0.80754
26.7			0.387039	0.80754
26.75			0.387126	0.80754
26.8			0.387213	0.80754
26.85			0.387299	0.80754
26.9			0.387385	0.80754
26.95			0.38747	0.80754
27			0.387555	0.80754
27.05			0.387639	0.80754
27.1			0.387722	0.80754
27.15			0.387806	0.80754
27.2			0.387888	0.80754
27.25			0.38797	0.80754
27.3			0.388052	0.80754
27.35			0.388133	0.80754
27.4			0.388213	0.80754
27.45			0.388293	0.80754
27.5			0.388372	0.80754
27.55			0.388451	0.80754
27.6			0.38853	0.80754
27.65			0.388608	0.80754
27.7			0.388685	0.80754
27.75			0.388762	0.80754
27.8			0.388839	0.80754
27.85			0.388915	0.80754
27.9			0.38899	0.80754
27.95			0.389066	0.80754
28			0.38914	0.80754
28.05			0.389214	0.80754
28.1			0.389288	0.80754
28.15			0.389361	0.80754
28.2			0.389434	0.80754
28.25			0.389506	0.80754
28.3			0.389578	0.80754
28.35			0.38965	0.80754
28.4			0.38972	0.80754
28.45			0.389791	0.80754
28.5			0.389861	0.80754
28.55			0.389931	0.80754
28.6			0.39	0.80754
28.65			0.390069	0.80754
28.7			0.390137	0.80754
28.75			0.390205	0.80754
28.8			0.390272	0.80754
28.85			0.390339	0.80754
28.9			0.390406	0.80754
28.95			0.390472	0.80754
29			0.390538	0.80754
29.05			0.390603	0.80754
29.1			0.390668	0.80754
29.15			0.390733	0.80754
29.2			0.390797	0.80754
29.25			0.390861	0.80754
29.3			0.390924	0.80754
29.35			0.390987	0.80754
29.4			0.39105	0.80754
29.45			0.391112	0.80754
29.5			0.391174	0.80754
29.55			0.391235	0.80754
29.6			0.391296	0.80754
29.65			0.391357	0.80754
29.7			0.391417	0.80754
29.75			0.391477	0.80754
29.8			0.391536	0.80754
29.85			0.391595	0.80754
29.9			0.391654	0.80754
29.95			0.391712	0.80754
30			0.39177	0.80754
30.05			0.391828	0.80754
30.1			0.391885	0.80754
30.15			0.391942	0.80754
30.2			0.391999	0.80754
30.25			0.392055	0.80754
30.3			0.392111	0.80754
30.35			0.392167	0.80754
30.4			0.392222	0.80754
30.45			0.392277	0.80754
30.5			0.392331	0.80754
30.55			0.392385	0.80754
30.6			0.392439	0.80754
30.65			0.392492	0.80754
30.7			0.392545	0.80754
30.75			0.392598	0.80754
30.8			0.392651	0.80754
30.85			0.392703	0.80754
30.9			0.392755	0.80754
30.95			0.392806	0.80754
31			0.392857	0.80754
31.05			0.392908	0.80754
31.1			0.392959	0.80754
31.15			0.393009	0.80754
31.2			0.393059	0.80754
31.25			0.393108	0.80754
31.3			0.393158	0.80754
31.35			0.393206	0.80754
31.4			0.393255	0.80754
31.45			0.393303	0.80754
31.5			0.393351	0.80754
31.55			0.393399	0.80754
31.6			0.393447	0.80754
31.65			0.393494	0.80754
31.7			0.393541	0.80754
31.75			0.393587	0.80754
31.8			0.393633	0.80754
31.85			0.393679	0.80754
31.9			0.393725	0.80754
31.95			0.39377	0.80754
32			0.393816	0.80754

[truncated: 24 more sheets: Fig.5f, Fig.6a, Fig.6b, Fig.7a, Fig.7b, Fig.7c, Fig.7d, Fig.8c, Fig.9b, Fig.9c, Fig.S1b, Fig.S1c, Fig.S1e, Fig.S2a, Fig.S2b, Fig.S2c, Fig.S2d, Fig.S2e, Fig.S2g, Fig.S4a …]
